# Supplementary material for: A genetic screen identifies BEND3 as a regulator of bivalent gene expression and global DNA methylation
Source: Nucleic Acids Res. 2023 Aug 31;51(19):10292–308. doi: 10.1093/nar/gkad719 (PMC10602864; doi:10.1093/nar/gkad719)
Supplement: gkad719_Supplemental_Files [file gkad719_supplemental_files.zip]

Archive with 5 entries (5 files):
- Supplementary Data.pdf
- Supplementary Table 1 - Oligonucleotides.xlsx
- Supplementary Table 2 - Screen Top 100 Hits.xlsx
- Supplementary Table 3 - RNAseq DEGs.xlsx
- Supplementary Table 4 - WGBS basic metrics.xlsx
