# Supplementary material for: A genetic screen identifies BEND3 as a regulator of bivalent gene expression and global DNA methylation
Source: Nucleic Acids Res. 2023 Aug 31;51(19):10292–308. doi: 10.1093/nar/gkad719 (PMC10602864; doi:10.1093/nar/gkad719)
Supplement: gkad719_Supplemental_Files [file gkad719_supplemental_files.zip › Supplementary Table 1 - Oligonucleotides.xlsx]

## Sheet: Primers for PCR
n	Name	Sequence	Purpose
1	P5-1	AATGATACGGCGACCACCGAGATCTACACTCTTTCCCTACACGACGCTCTTCCGATCTBVHDBVHDBVACTCTTGTGGAAAGGACGAAACACCG	NGS
2	P5-2	AATGATACGGCGACCACCGAGATCTACACTCTTTCCCTACACGACGCTCTTCCGATCTVHDBVHDBVHCACTTGTGGAAAGGACGAAACACCG	NGS
3	P5-3	AATGATACGGCGACCACCGAGATCTACACTCTTTCCCTACACGACGCTCTTCCGATCTDBVHDBVHDBTTGTGGAAAGGACGAAACACCG	NGS
4	P5-4	AATGATACGGCGACCACCGAGATCTACACTCTTTCCCTACACGACGCTCTTCCGATCTHDBVHDTTGTGGAAAGGACGAAACACCG	NGS
5	P7-A01	CAAGCAGAAGACGGCATACGAGATCGGTTCAAGTGACTGGAGTTCAGACGTGTGCTCTTCCGATCTCCAATTCCCACTCCTTTCAAGACCT	NGS
6	P7-A02	CAAGCAGAAGACGGCATACGAGATGCTGGATTGTGACTGGAGTTCAGACGTGTGCTCTTCCGATCTCCAATTCCCACTCCTTTCAAGACCT	NGS
7	P7-A03	CAAGCAGAAGACGGCATACGAGATTAACTCGGGTGACTGGAGTTCAGACGTGTGCTCTTCCGATCTCCAATTCCCACTCCTTTCAAGACCT	NGS
8	P7-A04	CAAGCAGAAGACGGCATACGAGATTAACAGTTGTGACTGGAGTTCAGACGTGTGCTCTTCCGATCTCCAATTCCCACTCCTTTCAAGACCT	NGS
9	P7-A05	CAAGCAGAAGACGGCATACGAGATATACTCAAGTGACTGGAGTTCAGACGTGTGCTCTTCCGATCTCCAATTCCCACTCCTTTCAAGACCT	NGS
10	P7-A06	CAAGCAGAAGACGGCATACGAGATGCTGAGAAGTGACTGGAGTTCAGACGTGTGCTCTTCCGATCTCCAATTCCCACTCCTTTCAAGACCT	NGS
11	P7-A07	CAAGCAGAAGACGGCATACGAGATATTGGAGGGTGACTGGAGTTCAGACGTGTGCTCTTCCGATCTCCAATTCCCACTCCTTTCAAGACCT	NGS
12	P7-A08	CAAGCAGAAGACGGCATACGAGATTAGTCTAAGTGACTGGAGTTCAGACGTGTGCTCTTCCGATCTCCAATTCCCACTCCTTTCAAGACCT	NGS
13	P7-A09	CAAGCAGAAGACGGCATACGAGATCGGTGACCGTGACTGGAGTTCAGACGTGTGCTCTTCCGATCTCCAATTCCCACTCCTTTCAAGACCT	NGS
14	P7-A10	CAAGCAGAAGACGGCATACGAGATTACAGAGGGTGACTGGAGTTCAGACGTGTGCTCTTCCGATCTCCAATTCCCACTCCTTTCAAGACCT	NGS
15	P7-A11	CAAGCAGAAGACGGCATACGAGATATTGTCAAGTGACTGGAGTTCAGACGTGTGCTCTTCCGATCTCCAATTCCCACTCCTTTCAAGACCT	NGS
16	P7-A12	CAAGCAGAAGACGGCATACGAGATTATGTCTTGTGACTGGAGTTCAGACGTGTGCTCTTCCGATCTCCAATTCCCACTCCTTTCAAGACCT	NGS
17	P7-B01	CAAGCAGAAGACGGCATACGAGATATTGGATTGTGACTGGAGTTCAGACGTGTGCTCTTCCGATCTCCAATTCCCACTCCTTTCAAGACCT	NGS
18	P7-B02	CAAGCAGAAGACGGCATACGAGATATACTCGGGTGACTGGAGTTCAGACGTGTGCTCTTCCGATCTCCAATTCCCACTCCTTTCAAGACCT	NGS
19	P7-B03	CAAGCAGAAGACGGCATACGAGATTATGAGAAGTGACTGGAGTTCAGACGTGTGCTCTTCCGATCTCCAATTCCCACTCCTTTCAAGACCT	NGS
20	Mcm3ap FP1	TACTTTCCCCACAGCGTCAC	PCR
21	Mcm3ap RP1	AGGTACCATGGTGGACTGACT	PCR
22	Mcm3ap FP2	GTGTGCCACAAAAGTGTGCT	PCR
23	Mcm3ap RP2	TGAATCACGGCGAGCTTCTT	PCR
24	ActinB FP	GTGGCATCCATGAAACTACAT	RT-qPCR
25	ActinB RP	GGCATAGAGGTCTTTACGG	RT-qPCR
26	Dazl Ex5 FP	TGAAACTGGGCCCTGCAATC	RT-qPCR
27	Dazl Ex6 RP	TGGTTGGAGGCTGCATGTAAG	RT-qPCR
28	Dnmt1 FP	AGGCGGAAATCAAAGGAGG	RT-qPCR
29	Dnmt1 RP	TCCTGGGTCTGGAACTTCTT	RT-qPCR
30	Dnmt3a FP	tgaagtgggtgcagtttacg	RT-qPCR
31	Dnmt3a RP	ttgaaccaaactccctctgc	RT-qPCR
32	Dnmt3b FP	TCAGATGAGCAAGGTCAAGG	RT-qPCR
33	Dnmt3b RP	TGTACCAAAGCAAGGGGAAG	RT-qPCR
34	Dnmt3l FP	CTGGTGAAGAACTGCCTTCTC	RT-qPCR
35	Dnmt3l RP	AAACTGTGGAGGGAAGAGACC	RT-qPCR
36	Ppia FP	CAAATGCTGGACCAAACACAAACG	RT-qPCR
37	Ppia RP	GTTCATGCCTTCTTTCACCTTCCC	RT-qPCR
38	Rplp0 FP	TCCAGAGGCACCATTGAAATT	RT-qPCR
39	Rplp0 RP	TCGCTGGCTCCCACCTT	RT-qPCR
40	Tet1 FP	CCATTCTCACAAGGACATTCACA	RT-qPCR
41	Tet1 RP	GCAGGACGTGGAGTTGTTCA	RT-qPCR
42	Tet2 FP	GCCATTCTCAGGAGTCACTGC	RT-qPCR
43	Tet2 RP	CTTCTCGATTGTCTTCTCTATTGAGG	RT-qPCR
44	Uhrf1 FP	ACGTGGAACCCCAACTACAG	RT-qPCR
45	Uhrf1 RP	GCAGCTGGATTGTGTCATTG	RT-qPCR
46	Dazl Exon6 gRNA1_FWD	CACCGTTGGACTACTCCAAACACTC	Dazl CRISPR knock-in
47	Dazl Exon6 gRNA1_REV	AAACGAGTGTTTGGAGTAGTCCAAC	Dazl CRISPR knock-in
48	Dazl Exon6 gRNA2_FWD	CACCGCACCACAGTTCCAGAGTGTT	Dazl CRISPR knock-in
49	Dazl Exon6 gRNA2_REV	AAACAACACTCTGGAACTGTGGTGC	Dazl CRISPR knock-in
50	B3galt6 gRNA1_FWD	CACCGTGGCGGACCCGAGGACGTGT	CRISPR knock-out
51	B3galt6 gRNA1_REV	AAACACACGTCCTCGGGTCCGCCAC	CRISPR knock-out
52	B3galt6 gRNA2_FWD	CACCGGTTCTCGTAGGCGTCGCGCA	CRISPR knock-out
53	B3galt6 gRNA2_REV	AAACTGCGCGACGCCTACGAGAACC	CRISPR knock-out
54	Ddx42 gRNA1_FWD	CACCGACCTCCGAATGATCAATGGG	CRISPR knock-out
55	Ddx42 gRNA1_REV	AAACCCCATTGATCATTCGGAGGTC	CRISPR knock-out
56	Ddx42 gRNA2_FWD	CACCGAGCGTATAATCTTCGATCAG	CRISPR knock-out
57	Ddx42 gRNA2_REV	AAACCTGATCGAAGATTATACGCTC	CRISPR knock-out
58	Dnmt1 gRNA1_FWD	CACCGCAGAGCCCTATCGCATCGGT	CRISPR knock-out
59	Dnmt1 gRNA1_REV	AAACACCGATGCGATAGGGCTCTGC	CRISPR knock-out
60	Dnmt1 gRNA2_FWD	CACCGTAATGTGAACCGGTTCACAG	CRISPR knock-out
61	Dnmt1 gRNA2_REV	AAACCTGTGAACCGGTTCACATTAC	CRISPR knock-out
62	E2f6 gRNA1_FWD	CACCGCAACTCACATCCACCGAATG	CRISPR knock-out
63	E2f6 gRNA1_REV	AAACCATTCGGTGGATGTGAGTTGC	CRISPR knock-out
64	E2f6 gRNA2_FWD	CACCGACCAGTGACACATCAAACCG	CRISPR knock-out
65	E2f6 gRNA2_REV	AAACCGGTTTGATGTGTCACTGGTC	CRISPR knock-out
66	Emc1 gRNA1_FWD	CACCGTAAGCAGAGTCACGGCACCA	CRISPR knock-out
67	Emc1 gRNA1_REV	AAACTGGTGCCGTGACTCTGCTTAC	CRISPR knock-out
68	Emc1 gRNA2_FWD	CACCGCTGCACCATCAGCTTAAAGG	CRISPR knock-out
69	Emc1 gRNA2_REV	AAACCCTTTAAGCTGATGGTGCAGC	CRISPR knock-out
70	Eny2 gRNA1_FWD	CACCGTAGAAACTGGAGAAAGAGAA	CRISPR knock-out
71	Eny2 gRNA1_REV	AAACTTCTCTTTCTCCAGTTTCTAC	CRISPR knock-out
72	Eny2 gRNA2_FWD	CACCGACACGTTACTGTTGATGACT	CRISPR knock-out
73	Eny2 gRNA2_REV	AAACAGTCATCAACAGTAACGTGTC	CRISPR knock-out
74	Fbxw7 gRNA1_FWD	CACCGGTGTTGCTGAACATGGTACA	CRISPR knock-out
75	Fbxw7 gRNA1_REV	AAACTGTACCATGTTCAGCAACACC	CRISPR knock-out
76	Fbxw7 gRNA2_FWD	CACCGACGTTAGTGGGACATACAGG	CRISPR knock-out
77	Fbxw7 gRNA2_REV	AAACCCTGTATGTCCCACTAACGTC	CRISPR knock-out
78	Gja1 gRNA1_FWD	CACCGGGGCGTTAAGGATCGCGTGA	CRISPR knock-out
79	Gja1 gRNA1_REV	AAACTCACGCGATCCTTAACGCCCC	CRISPR knock-out
80	Gja1 gRNA2_FWD	CACCGGCAGACCGACGGGGTCAACG	CRISPR knock-out
81	Gja1 gRNA2_REV	AAACCGTTGACCCCGTCGGTCTGCC	CRISPR knock-out
82	Kdm5c gRNA1_FWD	CACCGAGACTTACCGAAGGTACTGG	CRISPR knock-out
83	Kdm5c gRNA1_REV	AAACCCAGTACCTTCGGTAAGTCTC	CRISPR knock-out
84	Kdm5c gRNA2_FWD	CACCGCACAGTATCTTCGTAGTCGG	CRISPR knock-out
85	Kdm5c gRNA2_REV	AAACCCGACTACGAAGATACTGTGC	CRISPR knock-out
86	Kmt2d gRNA1_FWD	CACCGTGGGGATGGACAGCCCGACG	CRISPR knock-out
87	Kmt2d gRNA1_REV	AAACCGTCGGGCTGTCCATCCCCAC	CRISPR knock-out
88	Kmt2d gRNA2_FWD	CACCGAAATGGCTGTTGATCCCATG	CRISPR knock-out
89	Kmt2d gRNA2_REV	AAACCATGGGATCAACAGCCATTTC	CRISPR knock-out
90	Mcm3ap gRNA1_FWD	CACCGCTCGTGGCAATGTCTCCTCG	CRISPR knock-out
91	Mcm3ap gRNA1_REV	AAACCGAGGAGACATTGCCACGAGC	CRISPR knock-out
92	Mcm3ap gRNA2_FWD	CACCGCTAAAGAAGACACGCCCCCG	CRISPR knock-out
93	Mcm3ap gRNA2_REV	AAACCGGGGGCGTGTCTTCTTTAGC	CRISPR knock-out
94	Mga gRNA1_FWD	CACCGACTGGAATCAACAACAATCG	CRISPR knock-out
95	Mga gRNA1_REV	AAACCGATTGTTGTTGATTCCAGTC	CRISPR knock-out
96	Mga gRNA2_FWD	CACCGAGAGCCTAATTGGAAATACC	CRISPR knock-out
97	Mga gRNA2_REV	AAACGGTATTTCCAATTAGGCTCTC	CRISPR knock-out
98	Pdcl gRNA1_FWD	CACCGCAAAAGGTGTGATCAATGAC	CRISPR knock-out
99	Pdcl gRNA1_REV	AAACGTCATTGATCACACCTTTTGC	CRISPR knock-out
100	Pdcl gRNA2_FWD	CACCGTTTATGAAGATGGCGTCCCA	CRISPR knock-out
101	Pdcl gRNA2_REV	AAACTGGGACGCCATCTTCATAAAC	CRISPR knock-out
102	Ptpn11 gRNA1_FWD	CACCGAGAGAACGAAGTCTCCGGGG	CRISPR knock-out
103	Ptpn11 gRNA1_REV	AAACCCCCGGAGACTTCGTTCTCTC	CRISPR knock-out
104	Ptpn11 gRNA2_FWD	CACCGAGTATTACATGGAACACCAT	CRISPR knock-out
105	Ptpn11 gRNA2_REV	AAACATGGTGTTCCATGTAATACTC	CRISPR knock-out
106	Sem1 gRNA1_FWD	CACCGGGAAGAGGACGACGAGTTCG	CRISPR knock-out
107	Sem1 gRNA1_REV	AAACCGAACTCGTCGTCCTCTTCCC	CRISPR knock-out
108	Sem1 gRNA2_FWD	CACCGTGAAGATGCACATGTCTGGG	CRISPR knock-out
109	Sem1 gRNA2_REV	AAACCCCAGACATGTGCATCTTCAC	CRISPR knock-out
110	Slc35b2 gRNA1_FWD	CACCGCTGCAGGAAAGAGTGATGAC	CRISPR knock-out
111	Slc35b2 gRNA1_REV	AAACGTCATCACTCTTTCCTGCAGC	CRISPR knock-out
112	Slc35b2 gRNA2_FWD	CACCGAAGCAATATAGCCTGCCAGT	CRISPR knock-out
113	Slc35b2 gRNA2_REV	AAACACTGGCAGGCTATATTGCTTC	CRISPR knock-out
114	Smad7 gRNA1_FWD	CACCGGGGAGCGAGTAGGACGAGGG	CRISPR knock-out
115	Smad7 gRNA1_REV	AAACCCCTCGTCCTACTCGCTCCCC	CRISPR knock-out
116	Smad7 gRNA2_FWD	CACCGTGGGAGGAGAAGACTCGCGT	CRISPR knock-out
117	Smad7 gRNA2_REV	AAACACGCGAGTCTTCTCCTCCCAC	CRISPR knock-out
118	Spop gRNA1_FWD	CACCGAAAGGTTCCTGAATGCCGGT	CRISPR knock-out
119	Spop gRNA1_REV	AAACACCGGCATTCAGGAACCTTTC	CRISPR knock-out
120	Spop gRNA2_FWD	CACCGCGAGAGCTGGTGCTATACAC	CRISPR knock-out
121	Spop gRNA2_REV	AAACGTGTATAGCACCAGCTCTCGC	CRISPR knock-out
122	Tcf7l1 gRNA1_FWD	CACCGGAGACAGGGGTCCGTTGGAG	CRISPR knock-out
123	Tcf7l1 gRNA1_REV	AAACCTCCAACGGACCCCTGTCTCC	CRISPR knock-out
124	Tcf7l1 gRNA2_FWD	CACCGATTCTCCGATTCGTTGACCA	CRISPR knock-out
125	Tcf7l1 gRNA2_REV	AAACTGGTCAACGAATCGGAGAATC	CRISPR knock-out
126	Tfdp1 gRNA1_FWD	CACCGCCTTCATGGAGAAATGCCGC	CRISPR knock-out
127	Tfdp1 gRNA1_REV	AAACGCGGCATTTCTCCATGAAGGC	CRISPR knock-out
128	Tfdp1 gRNA2_FWD	CACCGTTGGATGCTGCCGGTCTCTG	CRISPR knock-out
129	Tfdp1 gRNA2_REV	AAACCAGAGACCGGCAGCATCCAAC	CRISPR knock-out
130	TIGRE gRNA1_FWD	CACCGACTGCCATAACACCTAACTT	CRISPR knock-out
131	TIGRE gRNA1_REV	AAACAAGTTAGGTGTTATGGCAGTC	CRISPR knock-out
132	TIGRE gRNA2_FWD	CACCGGAGAAGTCACTATTGAATCC	CRISPR knock-out
133	TIGRE gRNA2_REV	AAACGGATTCAATAGTGACTTCTCC	CRISPR knock-out
134	Usp7 gRNA1_FWD	CACCGAGATGTATGATCCTAAAACC	CRISPR knock-out
135	Usp7 gRNA1_REV	AAACGGTTTTAGGATCATACATCTC	CRISPR knock-out
136	Usp7 gRNA2_FWD	CACCGAGGAAATGACATGTACGACG	CRISPR knock-out
137	Usp7 gRNA2_REV	AAACCGTCGTACATGTCATTTCCTC	CRISPR knock-out
138	Zbtb14 gRNA1_FWD	CACCGCTTCAAATATGTCAGAGCGG	CRISPR knock-out
139	Zbtb14 gRNA1_REV	AAACCCGCTCTGACATATTTGAAGC	CRISPR knock-out
140	Zbtb14 gRNA2_FWD	CACCGTCTAGTCCGGATGAAAGTAA	CRISPR knock-out
141	Zbtb14 gRNA2_REV	AAACTTACTTTCATCCGGACTAGAC	CRISPR knock-out
