# Supplementary material for: A genetic screen identifies BEND3 as a regulator of bivalent gene expression and global DNA methylation
Source: Nucleic Acids Res. 2023 Aug 31;51(19):10292–308. doi: 10.1093/nar/gkad719 (PMC10602864; doi:10.1093/nar/gkad719)
Supplement: gkad719_Supplemental_Files [file gkad719_supplemental_files.zip › Supplementary Table 2 - Screen Top 100 Hits.xlsx]

## Sheet: Feuil1
Rank	id	p-value	FDR	Number	goodsgrna	LFC	Function (UNIPROT)
1	Ptpn11	2.5885e-07	0.000619	5	5	8.9617	Tyrosine-protein phosphatase non-receptor type 11; Acts downstream of various receptor and cytoplasmic protein tyrosine kinases to participate in the signal transduction from the cell surface to the nucleus. Positively regulates MAPK signal transduction pathway. Dephosphorylates GAB1, ARHGAP35 and EGFR. Dephosphorylates ROCK2 at 'Tyr-722' resulting in stimulatation of its RhoA binding activity. D…
2	Uhrf1	2.5885e-07	0.000619	4	4	8.2674	E3 ubiquitin-protein ligase UHRF1; Multidomain protein that acts as a key epigenetic regulator by bridging DNA methylation and chromatin modification. Specifically recognizes and binds hemimethylated DNA at replication forks via its YDG domain and recruits DNMT1 methyltransferase to ensure faithful propagation of the DNA methylation patterns through DNA replication. In addition to its role in mai…
3	Bend3	2.5885e-07	0.000619	4	4	6.5801	BEN domain-containing protein 3; Transcriptional repressor which associates with the NoRC (nucleolar remodeling complex) complex and plays a key role in repressing rDNA transcription. The sumoylated form modulates the stability of the NoRC complex component BAZ2A/TIP5 by controlling its USP21-mediated deubiquitination (By similarity). Binds to unmethylated major satellite DNA and is involved in t…
4	E2f6	2.5885e-07	0.000619	4	4	6.6669	Transcription factor E2F6; Inhibitor of E2F-dependent transcription. Binds DNA cooperatively with DP proteins through the E2 recognition site, 5'-TTTC[CG]CGC-3'. Has a preference for the 5'-TTTCCCGC-3' E2F recognition site. E2F6 lacks the transcriptional activation and pocket protein binding domains. Appears to regulate a subset of E2F-dependent genes whose products are required for entry into th…
5	Mga	2.5885e-07	0.000619	4	4	7.8112	MAX gene-associated protein; Functions as a dual-specificity transcription factor, regulating the expression of both MAX-network and T-box family target genes. Functions as a repressor or an activator. Binds to 5'-AATTTCACACCTAGGTGTGAAATT-3' core sequence and seems to regulate MYC-MAX target genes. Suppresses transcriptional activation by MYC and inhibits MYC-dependent cell transformation. Functi…
6	Slc35b2	2.5885e-07	0.000619	4	4	6.8559	Adenosine 3'-phospho 5'-phosphosulfate transporter 1; Mediates the transport of adenosine 3'-phospho 5'- phosphosulfate (PAPS), from cytosol into Golgi. PAPS is a universal sulfuryl donor for sulfation events that take place in the Golgi (By similarity)
7	Tcf7l1	2.5885e-07	0.000619	3	3	7.2222	Transcription factor 7-like 1; Participates in the Wnt signaling pathway. Binds to DNA and acts as a repressor in the absence of CTNNB1, and as an activator in its presence. Necessary for the terminal differentiation of epidermal cells, the formation of keratohyalin granules and the development of the barrier function of the epidermis
8	Spop	7.7655e-07	0.00165	4	4	5.8436	Speckle-type POZ protein; Component of a cullin-RING-based BCR (BTB-CUL3-RBX1) E3 ubiquitin-protein ligase complex that mediates the ubiquitination of target proteins, leading most often to their proteasomal degradation. The cullin-RING-based BCR (BTB-CUL3-RBX1) E3 ubiquitin-protein ligase complex containing homodimeric SPOP has higher ubiquitin ligase activity than the complex that contains the …
9	Grb2	2.5885e-07	0.000619	2	2	8.1687	Growth factor receptor-bound protein 2; Adapter protein that provides a critical link between cell surface growth factor receptors and the Ras signaling pathway
10	B4galt7	1.8119e-06	0.003465	3	3	9.4761	Beta-1,4-galactosyltransferase 7; Required for the biosynthesis of the tetrasaccharide linkage region of proteoglycans, especially for small proteoglycans in skin fibroblasts; Belongs to the glycosyltransferase 7 family
11	Dnmt1	3.8827e-06	0.006474	4	4	4.7388	DNA (cytosine-5)-methyltransferase 1; Methylates CpG residues. Preferentially methylates hemimethylated DNA. Associates with DNA replication sites in S phase maintaining the methylation pattern in the newly synthesized strand, that is essential for epigenetic inheritance. Associates with chromatin during G2 and M phases to maintain DNA methylation independently of replication. It is responsible f…
12	Emc1	4.4004e-06	0.006474	4	4	4.6694	ER membrane protein complex subunit 1
13	Kmt2d	4.4004e-06	0.006474	4	4	4.4584	Histone-lysine N-methyltransferase 2D; Histone methyltransferase. Methylates 'Lys-4' of histone H3 (H3K4me). H3K4me represents a specific tag for epigenetic transcriptional activation. Acts as a coactivator for estrogen receptor by being recruited by ESR1, thereby activating transcription (By similarity)
14	B3galt6	9.0597e-06	0.012376	4	4	5.6072	Beta-1,3-galactosyltransferase 6; Beta-1,3-galactosyltransferase that transfers galactose from UDP-galactose to substrates with a terminal beta-linked galactose residue. Has a preference for galactose-beta-1,4-xylose that is found in the linker region of glycosaminoglycans, such as heparan sulfate and chondroitin sulfate. Has no activity towards substrates with terminal glucosamine or galactosami…
15	B3gat3	1.579e-05	0.020132	4	3	4.0316	Galactosylgalactosylxylosylprotein 3-beta-glucuronosyltransferase 3; Glycosaminoglycans biosynthesis. Involved in forming the linkage tetrasaccharide present in heparan sulfate and chondroitin sulfate. Transfers a glucuronic acid moiety from the uridine diphosphate-glucuronic acid (UDP-GlcUA) to the common linkage region trisaccharide Gal-beta-1,3-Gal-beta-1,4-Xyl covalently bound to a Ser residu…
16	Kdm5c	2.5626e-05	0.030631	4	4	4.7459	Lysine-specific demethylase 5C; Histone demethylase that specifically demethylates 'Lys- 4' of histone H3, thereby playing a central role in histone code. Does not demethylate histone H3 'Lys-9', H3 'Lys-27', H3 'Lys-36', H3 'Lys-79' or H4 'Lys-20'. Demethylates trimethylated and dimethylated but not monomethylated H3 'Lys-4'. Participates in transcriptional repression of neuronal genes by recrui…
17	Ext1	3.4945e-05	0.039313	3	3	8.1172	Exostosin-1; Glycosyltransferase required for the biosynthesis of heparan-sulfate. The EXT1/EXT2 complex possesses substantially higher glycosyltransferase activity than EXT1 or EXT2 alone. Required for the exosomal release of SDCBP, CD63 and syndecan (By similarity)
18	Zbtb14	4.7887e-05	0.048202	3	3	3.8894	Zinc finger and BTB domain-containing protein 14; Transcriptional activator of the dopamine transporter (DAT), binding it's promoter at the consensus sequence 5'- CCTGCACAGTTCACGGA-3'. Binds to 5'-d(GCC)(n)-3' trinucleotide repeats in promoter regions and acts as a repressor of the FMR1 gene (By similarity). Transcriptional repressor of MYC and thymidine kinase promoters
19	Smad7	6.1865e-05	0.059158	4	4	5.0203	Mothers against decapentaplegic homolog 7; Antagonist of signaling by TGF-beta (transforming growth factor) type 1 receptor superfamily members; has been shown to inhibit TGF-beta (Transforming growth factor) and activin signaling by associating with their receptors thus preventing SMAD2 access. Functions as an adapter to recruit SMURF2 to the TGF-beta receptor complex. Also acts by recruiting th…
20	Papss1	7.3254e-05	0.066714	4	4	2.8573	Bifunctional 3'-phosphoadenosine 5'-phosphosulfate synthase 1; Bifunctional enzyme with both ATP sulfurylase and APS kinase activity, which mediates two steps in the sulfate activation pathway. The first step is the transfer of a sulfate group to ATP to yield adenosine 5'-phosphosulfate (APS), and the second step is the transfer of a phosphate group from ATP to APS yielding 3'-phosphoadenylylsulf…
21	Ddx42	8.0502e-05	0.069982	4	4	4.4522	ATP-dependent RNA helicase DDX42; ATP-dependent RNA helicase. Binds to partially double- stranded RNAs (dsRNAs) in order to unwind RNA secondary structures. Unwinding is promoted in the presence of single-strand binding proteins. Mediates also RNA duplex formation thereby displacing the single-strand RNA binding protein. ATP and ADP modulate its activity: ATP binding and hydrolysis by DDX42 trigg…
22	Pdcl	9.0856e-05	0.075549	4	4	4.7031	Phosducin-like protein; Functions as a co-chaperone for CCT in the assembly of heterotrimeric G protein complexes, facilitates the assembly of both Gbeta-Ggamma and RGS-Gbeta5 heterodimers
23	Ehd2	0.00010276	0.078614	4	3	6.0023	EH domain-containing protein 2; ATP- and membrane-binding protein that controls membrane reorganization/tubulation upon ATP hydrolysis. Plays a role in membrane trafficking between the plasma membrane and endosomes. Important for the internalization of GLUT4. Required for fusion of myoblasts to skeletal muscle myotubes. Required for normal translocation of FER1L5 to the plasma membrane. Regulates…
24	Eny2	0.00010276	0.078614	3	3	7.5927	Transcription and mRNA export factor ENY2; Involved in mRNA export coupled transcription activation by association with both the TREX-2 and the SAGA complexes. The transcription regulatory histone acetylation (HAT) complex SAGA is a multiprotein complex that activates transcription by remodeling chromatin and mediating histone acetylation and deubiquitination. Within the SAGA complex, participate…
25	Fbxw7	0.00011933	0.087776	4	3	4.0506	F-box/WD repeat-containing protein 7; Substrate recognition component of a SCF (SKP1-CUL1-F- box protein) E3 ubiquitin-protein ligase complex which mediates the ubiquitination and subsequent proteasomal degradation of target proteins. Recognizes and binds phosphorylated sites/phosphodegrons within target proteins and thereafter bring them to the SCF complex for ubiquitination. Identified substrat…
26	Fgfr1	0.00012554	0.088926	4	3	5.7715	Fibroblast growth factor receptor 1; Tyrosine-protein kinase that acts as cell-surface receptor for fibroblast growth factors and plays an essential role in the regulation of embryonic development, cell proliferation, differentiation and migration. Required for normal mesoderm patterning and correct axial organization during embryonic development, normal skeletogenesis and normal development of t…
27	Ints1	4.0639e-05	0.043179	1	1	9.2603	Integrator complex subunit 1; Component of the Integrator (INT) complex, a complex involved in the small nuclear RNAs (snRNA) U1 and U2 transcription and in their 3'-box-dependent processing. The Integrator complex is associated with the C-terminal domain (CTD) of RNA polymerase II largest subunit (POLR2A) and is recruited to the U1 and U2 snRNAs genes. Mediates recruitment of cytoplasmic dynein …
28	Usp7	0.00018197	0.124293	4	3	5.4643	Ubiquitin carboxyl-terminal hydrolase 7; Hydrolase that deubiquitinates target proteins such as FOXO4, p53/TP53, MDM2, ERCC6, DNMT1, UHRF1, PTEN and DAXX. Together with DAXX, prevents MDM2 self-ubiquitination and enhances the E3 ligase activity of MDM2 towards p53/TP53, thereby promoting p53/TP53 ubiquitination and proteasomal degradation. Deubiquitinates p53/TP53, preventing degradation of p53/T…
29	Gja1	0.00027567	0.159766	4	4	2.19	Gap junction alpha-1 protein; Gap junction protein that acts as a regulator of bladder capacity. A gap junction consists of a cluster of closely packed pairs of transmembrane channels, the connexons, through which materials of low MW diffuse from one cell to a neighboring cell. Negative regulator of bladder functional capacity: acts by enhancing intercellular electrical and chemical transmission,…
30	Sem1	0.00023478	0.15	3	3	5.0452	26S proteasome complex subunit SEM1; Component of the 26S proteasome, a multiprotein complex involved in the ATP-dependent degradation of ubiquitinated proteins. This complex plays a key role in the maintenance of protein homeostasis by removing misfolded or damaged proteins, which could impair cellular functions, and by removing proteins whose functions are no longer required. Therefore, the pro…
31	Sos1	0.00023529	0.15	3	3	3.5614	Son of sevenless homolog 1; Promotes the exchange of Ras-bound GDP by GTP. Probably by promoting Ras activation, regulates phosphorylation of MAP kinase MAPK3 in response to EGF (By similarity). Catalytic component of a trimeric complex that participates in transduction of signals from Ras to Rac by promoting the Rac-specific guanine nucleotide exchange factor (GEF) activity
32	1110032F04Rik	0.00031916	0.169554	4	3	3.6529	Uncharacterized membrane protein C3orf80 homolog; RIKEN cDNA 1110032F04 gene
33	Ifi35	0.00025393	0.151764	3	2	7.1667	Interferon-induced protein 35
34	Mcm3ap	0.0003145	0.169554	3	3	4.9182	Germinal-center associated nuclear protein; Involved in the nuclear export of poly(A)-containing mRNAs by acting as a scaffold for the TREX-2 complex. The TREX-2 complex functions in docking export-competent ribonucleoprotein particles (mRNPs) to the nuclear entrance of the nuclear pore complex (nuclear basket). TREX-2 participates in mRNA export and accurate chromatin positioning in the nucleus …
35	Dpysl4	0.0004372	0.214395	4	4	2.616	Dihydropyrimidinase-related protein 4; Necessary for signaling by class 3 semaphorins and subsequent remodeling of the cytoskeleton. Plays a role in axon guidance, neuronal growth cone collapse and cell migration (By similarity); Belongs to the metallo-dependent hydrolases superfamily. Hydantoinase/dihydropyrimidinase family
36	Extl3	0.00046308	0.221411	4	4	3.7677	Exostosin-like 3; Glycosyltransferase which regulates the biosynthesis of heparan sulfate (HS). Important for both skeletal development and hematopoiesis, through the formation of HS proteoglycans (HSPGs). Required for the function of REG3A in regulating keratinocyte proliferation and differentiation (By similarity)
37	Frs2	0.00037507	0.193872	3	3	4.2179	Fibroblast growth factor receptor substrate 2; Adapter protein that links activated FGR and NGF receptors to downstream signaling pathways. Plays an important role in the activation of MAP kinases and in the phosphorylation of PIK3R1, the regulatory subunit of phosphatidylinositol 3- kinase, in response to ligand-mediated activation of FGFR1. Modulates signaling via SHC1 by competing for a common…
38	Tfdp1	0.00024824	0.151764	2	2	4.5416	Transcription factor Dp-1; Can stimulate E2F-dependent transcription. Binds DNA cooperatively with E2F family members through the E2 recognition site, 5'-TTTC[CG]CGC-3', found in the promoter region of a number of genes whose products are involved in cell cycle regulation or in DNA replication. The E2F1:DP complex appears to mediate both cell proliferation and apoptosis. Blocks adipocyte differen…
39	Ext2	0.00043254	0.214395	3	2	4.5797	Exostosin-2; Glycosyltransferase required for the biosynthesis of heparan-sulfate. The EXT1/EXT2 complex possesses substantially higher glycosyltransferase activity than EXT1 or EXT2 alone. Appears to be a tumor suppressor. Required for the exosomal release of SDCBP, CD63 and syndecan
40	Emc6	0.00055109	0.252357	4	4	2.3822	ER membrane protein complex subunit 6; Belongs to the EMC6 family
41	Pias4	0.0005542	0.252357	4	4	3.1701	E3 SUMO-protein ligase PIAS4; Functions as an E3-type small ubiquitin-like modifier (SUMO) ligase, stabilizing the interaction between UBE2I and the substrate, and as a SUMO-tethering factor. Plays a crucial role as a transcriptional coregulation in various cellular pathways, including the STAT pathway, the p53/TP53 pathway, the Wnt pathway and the steroid hormone signaling pathway. Involved in g…
42	Emc7	0.00030933	0.169554	2	2	5.341	ER membrane protein complex subunit 7; Belongs to the EMC7 family
43	Ssh3	0.0006831	0.294504	4	4	2.3454	Protein phosphatase Slingshot homolog 3; Protein phosphatase which may play a role in the regulation of actin filament dynamics. Can dephosphorylate and activate the actin binding/depolymerizing factor cofilin, which subsequently binds to actin filaments and stimulates their disassembly
44	Cdk13	0.00072711	0.294504	4	4	5.0298	Cyclin-dependent kinase 13; Cyclin-dependent kinase which displays CTD kinase activity and is required for RNA splicing. Has CTD kinase activity by hyperphosphorylating the C-terminal heptapeptide repeat domain (CTD) of the largest RNA polymerase II subunit RPB1, thereby acting as a key regulator of transcription elongation. Required for RNA splicing, probably by phosphorylating SRSF1/SF2. Requir…
45	Vmn1r71	0.00074264	0.294504	4	2	2.7095	Vomeronasal 1 receptor 71
46	Dcun1d2	0.00074937	0.294504	4	4	2.8197	DCN1-like protein 2; Potently stimulates the neddylation of cullin components of SCF-type E3 ubiquitin ligase complexes from the NEDD8- conjugating E2 enzyme UBC12. Neddylation of cullins play an essential role in the regulation of SCF-type complexes activity (By similarity)
47	Zfp281	0.00080528	0.30802	4	4	3.1072	Zinc finger protein 281; Transcription repressor that plays a role in regulation of embryonic stem cells (ESCs) differentiation. Required for ESCs differentiation and acts by mediating autorepression of NANOG in ESCs: binds to the NANOG promoter and promotes association of NANOG protein to its own promoter and recruits the NuRD complex, which deacetylates histones. Not required for establishement…
48	Siah1b	0.00069398	0.294504	3	3	3.1125	E3 ubiquitin-protein ligase SIAH1B; E3 ubiquitin-protein ligase that mediates ubiquitination and subsequent proteasomal degradation of target proteins. E3 ubiquitin ligases accept ubiquitin from an E2 ubiquitin- conjugating enzyme in the form of a thioester and then directly transfers the ubiquitin to targeted substrates. Mediates E3 ubiquitin ligase activity either through direct binding to subs…
49	Nlrp14	0.00083531	0.31324	3	1	-4.5963	NACHT, LRR and PYD domains-containing protein 14; May be involved in inflammation and spermatogenesis
50	Apobec2	0.0011376	0.375128	4	2	2.5358	C->U-editing enzyme APOBEC-2; Probable C to U editing enzyme whose physiological substrate is not yet known. Does not display detectable apoB mRNA editing. Has a low intrinsic cytidine deaminase activity. May play a role in the epigenetic regulation of gene expression through the process of active DNA demethylation
51	Ago1	0.0011376	0.375128	4	2	-2.2653	Protein argonaute-1; Required for RNA-mediated gene silencing (RNAi). Binds to short RNAs such as microRNAs (miRNAs) or short interfering RNAs (siRNAs), and represses the translation of mRNAs which are complementary to them. Lacks endonuclease activity and does not appear to cleave target mRNAs. May also be required for transcriptional gene silencing (TGS) of promoter regions which are complement…
52	Ep400	0.00091296	0.330749	3	3	3.584	E1A-binding protein p400; Component of the NuA4 histone acetyltransferase complex which is involved in transcriptional activation of select genes principally by acetylation of nucleosomal histones H4 and H2A. This modification may both alter nucleosome - DNA interactions and promote interaction of the modified histones with other proteins which positively regulate transcription. May be required f…
53	Thsd1	0.001193	0.386726	4	2	1.0284	Thrombospondin type-1 domain-containing protein 1; Thrombospondin, type I, domain 1
54	Prss43	0.00098751	0.349743	3	1	-0.75321	Testis specific serine proteinase 3; Protease, serine 43; Belongs to the peptidase S1 family
55	Grk4	0.0013183	0.413326	4	2	3.2855	G protein-coupled receptor kinase 4; Specifically phosphorylates the activated forms of G protein-coupled receptors; Belongs to the protein kinase superfamily. AGC Ser/Thr protein kinase family. GPRK subfamily
56	Sbpl	0.00070278	0.294504	2	2	6.1992	Spermine binding protein-like
57	Ubp1	0.00075455	0.294504	2	2	5.8617	Upstream-binding protein 1; Functions as a transcriptional activator in a promoter context-dependent manner. Involved in regulation of the alpha- globin gene in erythroid cells. Activation of the alpha-globin promoter in erythroid cells is via synergistic interaction with TFCP2. Functions as a trans-acting factor that regulates the domestic strain CYP2D9 gene through specific association with the…
58	Nemp2	0.0012458	0.397112	3	3	3.042	Nuclear envelope integral membrane protein 2; Transmembrane protein 194B; Belongs to the NEMP family
59	Maml3	0.0017946	0.528027	4	4	1.4577	Mastermind-like transcriptional coactivator 3; Mastermind like 3 (Drosophila)
60	Zfp42	0.0019121	0.550707	4	4	4.2634	Zinc finger protein 42; Involved in the reprogramming of X-chromosome inactivation during the acquisition of pluripotency. Required for efficient elongation of TSIX, a non-coding RNA antisense to XIST. Binds DXPas34 enhancer within the TSIX promoter. Involved in ES cell self-renewal
61	Ptpn2	0.0015399	0.467468	3	3	4.4752	Tyrosine-protein phosphatase non-receptor type 2; Non-receptor type tyrosine-specific phosphatase that dephosphorylates receptor protein tyrosine kinases including INSR, EGFR, CSF1R, PDGFR. Also dephosphorylates non-receptor protein tyrosine kinases like JAK1, JAK2, JAK3, Src family kinases, STAT1, STAT3 and STAT6 either in the nucleus or the cytoplasm. Negatively regulates numerous signaling pat…
62	Zyg11b	0.0020157	0.550707	4	4	3.1029	Protein zyg-11 homolog B; Probably acts as target recruitment subunit in the E3 ubiquitin ligase complex ZYG11B-CUL2-Elongin BC
63	Wdpcp	0.0010766	0.374347	2	1	5.1035	WD repeat-containing and planar cell polarity effector protein fritz homolog; Probable effector of the planar cell polarity signaling pathway which regulates the septin cytoskeleton in both ciliogenesis and collective cell movements. Together with FUZ and WDPCP proposed to function as core component of the CPLANE (ciliogenesis and planar polarity effectors) complex involved in the recruitment of …
64	Zbtb8a	0.002143	0.568358	4	3	3.2246	Zinc finger and BTB domain-containing protein 8A; May be involved in transcriptional regulation
65	Gm8439	0.0021694	0.568358	4	4	2.0939	Predicted gene 8439
66	Ccdc155	0.0011237	0.375128	2	2	5.969	Protein KASH5; As a component of the LINC (LInker of Nucleoskeleton and Cytoskeleton) complex, involved in the connection between the nuclear lamina and the cytoskeleton. The nucleocytoplasmic interactions established by the LINC complex play an important role in the transmission of mechanical forces across the nuclear envelope and in nuclear movement and positioning. Required for telomere attach…
67	Abhd5	0.0022114	0.571515	4	3	4.1229	1-acylglycerol-3-phosphate O-acyltransferase ABHD5; Lysophosphatidic acid acyltransferase which functions in phosphatidic acid biosynthesis. May regulate the cellular storage of triacylglycerol through activation of the phospholipase PNPLA2. Involved in keratinocyte differentiation. Regulates lipid droplet fusion
68	Ptchd1	0.0022916	0.576668	4	3	3.398	Patched domain-containing protein 1; Required for the development and function of the thalamic reticular nucleus (TRN), a part of the thalamus that is critical for thalamocortical transmission, generation of sleep rhythms, sensorimotor processing and attention; Belongs to the patched family
69	Ubxn4	0.0023889	0.585745	4	1	-5.7962	UBX domain-containing protein 4; Involved in endoplasmic reticulum-associated protein degradation (ERAD). Acts as a platform to recruit both UBQLN1 and VCP to the ER during ERAD
70	Gpr101	0.001938	0.550707	3	3	2.9406	Probable G-protein coupled receptor 101; Orphan receptor
71	Mllt10	0.0019939	0.550707	3	2	4.9028	Protein AF-10; Probably involved in transcriptional regulation. Binds to cruciform DNA (By similarity)
72	Olfr681	0.0014327	0.441951	2	2	5.6549	Olfactory receptor 681
73	Ppm1m	0.0029341	0.676071	4	3	3.3227	Protein phosphatase 1M
74	Ankmy1	0.0029858	0.676238	4	4	2.8229	Ankyrin repeat and MYND domain containing 1
75	Sgk3	0.003182	0.679703	4	3	3.3739	Serine/threonine-protein kinase Sgk3; Serine/threonine-protein kinase which is involved in the regulation of a wide variety of ion channels, membrane transporters, cell growth, proliferation, survival and migration. Up-regulates Na(+) channels: SCNN1A/ENAC and SCN5A, K(+) channels: KCNA3/KV1.3, KCNE1, KCNQ1 and KCNH2/HERG, epithelial Ca(2+) channels: TRPV5 and TRPV6, chloride channel: BSND, creat…
76	Rap1gap	0.0031945	0.679703	4	4	2.2414	Rap1 GTPase-activating protein 1; GTPase activator for the nuclear Ras-related regulatory protein RAP-1A (KREV-1), converting it to the putatively inactive GDP-bound state
77	Thpo	0.0016507	0.49327	2	2	6.2589	Thrombopoietin; Lineage-specific cytokine affecting the proliferation and maturation of megakaryocytes from their committed progenitor cells. It acts at a late stage of megakaryocyte development. It may be the major physiological regulator of circulating platelets; Belongs to the EPO/TPO family
78	Vsir	0.003269	0.681285	4	3	2.5447	V-type immunoglobulin domain-containing suppressor of T-cell activation; Immunoregulatory receptor which inhibits the T-cell response. May promote differentiation of embryonic stem cells, by inhibiting BMP4 signaling. May stimulate MMP14-mediated MMP2 activation (By similarity)
79	Usp36	0.00091659	0.330749	1	1	8.7274	Ubiquitin carboxyl-terminal hydrolase 36; May be required for maintaining multiple types of adult stem cells. May function as a transcriptional repressor by continually deubiquiting histone H2B at the promoters of genes critical for cellular differentiation, thereby preventing histone H3 'Lys-4' trimethylation (H3K4) (By similarity); Belongs to the peptidase C19 family
80	Olfr1459	0.0027218	0.64616	3	1	-5.6559	Olfactory receptor 1459
81	Tmem108	0.0027549	0.64616	3	3	3.3409	Transmembrane protein 108; Transmembrane protein required for proper cognitive functions. Involved in the development of dentate gyrus (DG) neuron circuitry, is neccessary for AMPA receptors surface expression and proper excitatory postsynaptic currents of DG granule neurons. Regulates the organization and stability of the microtubule network of sensory neurons to allow axonal transport. Through …
82	Edc3	0.003532	0.696387	4	2	-0.47244	Enhancer of mRNA-decapping protein 3; Binds single-stranded RNA. Involved in the process of mRNA degradation and in the positive regulation of mRNA decapping (By similarity); Belongs to the EDC3 family
83	Cox18	0.0035905	0.700697	4	4	4.1712	Mitochondrial inner membrane protein COX18; Required for the insertion of integral membrane proteins into the mitochondrial inner membrane. Essential for the activity and assembly of cytochrome c oxidase. Plays a central role in the translocation and export of the C-terminal part of the COX2 protein into the mitochondrial intermembrane space (By similarity)
84	4931423N10Rik	0.0037448	0.716188	4	3	2.9859	RIKEN cDNA 4931423N10 gene
85	Smg6	0.0019789	0.550707	2	2	4.3305	Telomerase-binding protein EST1A; Component of the telomerase ribonucleoprotein (RNP) complex that is essential for the replication of chromosome termini. May have a general role in telomere regulation. Promotes in vitro the ability of TERT to elongate telomeres. Overexpression induces telomere uncapping, chromosomal end-to-end fusions (telomeric DNA persists at the fusion points) and did not per…
86	Cnpy1	0.0030055	0.676238	3	3	3.6781	Canopy 1 homolog (zebrafish)
87	Olfr209	0.0038602	0.723791	4	1	-2.1468	Olfactory receptor 209
88	Pacsin3	0.0031178	0.679703	3	2	5.9686	Protein kinase C and casein kinase II substrate protein 3; Plays a role in endocytosis and regulates internalization of plasma membrane proteins. Overexpression impairs internalization of SLC2A1/GLUT1 and TRPV4 and increases the levels of SLC2A1/GLUT1 and TRPV4 at the cell membrane. Inhibits the TRPV4 calcium channel activity; Belongs to the PACSIN family
89	Galk1	0.004074	0.731161	4	4	1.806	Galactokinase; Major enzyme for galactose metabolism; Belongs to the GHMP kinase family. GalK subfamily
90	Maneal	0.0042542	0.732985	4	3	3.3257	Glycoprotein endo-alpha-1,2-mannosidase-like protein; Mannosidase, endo-alpha-like
91	Nalcn	0.0022745	0.576668	2	2	4.3663	Sodium leak channel non-selective protein; Voltage-independent, cation-nonselective channel which is permeable to sodium, potassium and calcium ions. Regulates the resting membrane potential and controls neuronal excitability. Neuropeptides such as neurotensin and substance P (SP) stimulate the firing of action potentials by activating NALCN through a SRC family kinases-dependent pathway. In addi…
92	Nupl2	0.0034145	0.689717	3	3	3.8323	Nucleoporin-like protein 2; Required for the export of mRNAs containing poly(A) tails from the nucleus into the cytoplasm
93	Tgm6	0.0034362	0.689717	3	2	4.6273	Transglutaminase 6
94	Svs3b	0.0044483	0.746265	4	4	1.4602	Seminal vesicle secretory protein 3B
95	Cpox	0.004599	0.758237	4	3	3.7393	Oxygen-dependent coproporphyrinogen-III oxidase, mitochondrial; Involved in the heme biosynthesis. Catalyzes the aerobic oxidative decarboxylation of propionate groups of rings A and B of coproporphyrinogen-III to yield the vinyl groups in protoporphyrinogen-IX (By similarity)
96	Kcmf1	0.0036355	0.70232	3	3	3.5506	E3 ubiquitin-protein ligase KCMF1; Has intrinsic E3 ubiquitin ligase activity and promotes ubiquitination; Belongs to the KCMF1 family
97	Kcnn4	0.0025354	0.613799	2	1	1.6242	Intermediate conductance calcium-activated potassium channel protein 4; Forms a voltage-independent potassium channel that is activated by intracellular calcium. Activation is followed by membrane hyperpolarization which promotes calcium influx. Required for maximal calcium influx and proliferation during the reactivation of naive T-cells. The channel is blocked by clotrimazole and charybdotoxin …
98	Dtx4	0.0047983	0.777186	4	2	0.43844	E3 ubiquitin-protein ligase DTX4; Functions as a ubiquitin ligase protein in vivo, mediating 'Lys48'-linked polyubiquitination and promoting degradation of TBK1, targeting to TBK1 requires interaction with NLRP4 (By similarity). Regulator of Notch signaling, a signaling pathway involved in cell-cell communications that regulates a broad spectrum of cell-fate determinations
99	Ccer1	0.004834	0.777186	4	3	4.7454	Coiled-coil domain-containing glutamate-rich protein 1; Coiled coil glutamate rich protein 1
100	Rnf2	0.0048454	0.777186	4	4	2.6782	E3 ubiquitin-protein ligase RING2; E3 ubiquitin-protein ligase that mediates monoubiquitination of 'Lys-119' of histone H2A (H2AK119Ub), thereby playing a central role in histone code and gene regulation. H2AK119Ub gives a specific tag for epigenetic transcriptional repression and participates in X chromosome inactivation of female mammals. May be involved in the initiation of both imprinted and …
