# Supplementary material for: A genetic screen identifies BEND3 as a regulator of bivalent gene expression and global DNA methylation
Source: Nucleic Acids Res. 2023 Aug 31;51(19):10292–308. doi: 10.1093/nar/gkad719 (PMC10602864; doi:10.1093/nar/gkad719)
Supplement: gkad719_Supplemental_Files [file gkad719_supplemental_files.zip › Supplementary Table 3 - RNAseq DEGs.xlsx]

## Sheet: Bend3 KO
	DROM 2i			Bend3 KO
	Mean	log2FC	padj	Mean	log2FC	padj
Col4a1	4325.65	-4.88864	1.77e-145	4118.92	-4.71136	7.67e-117
Col4a2	1926.57	-4.99072	1.38e-125	1841.93	-4.63737	1.41e-110
Mb21d1	332.487	0.383622	0.0463631	1196.88	2.94655	5.92e-66
Jun	490.015	1.12042	1.19e-17	1003.05	2.54273	4.58e-58
Dusp8	55.3565	1.28281	4.62e-05	232.541	3.8662	1.43e-53
Col5a3	293.173	-3.45451	3.52e-51	276.761	-3.52954	2.82e-45
Cubn	654.017	-6.92734	2.45e-14	631.647	-5.13914	1.59e-43
Aim2	1325.27	1.11073	1.79e-10	426.45	-3.48798	6.66e-43
Asns	23233.7	0.383159	1.31e-05	12697.8	-1.57793	1.49e-41
Taf7l	887.212	3.75232	2.73e-138	441.38	2.70365	1.7e-39
Jakmip1	1944.58	1.74882	3.93e-57	498.793	-2.41112	9.11e-39
Crxos	947.038	2.42467	9.92e-63	146.186	-4.42859	8.85e-35
Lamb1	2966.82	-5.10858	1.03e-195	3369.77	-2.08635	1.73e-34
Klhl13	4925.66	-0.623638	5.16e-10	3778.88	-1.5811	5.06e-34
Ly75	3514.28	0.317841	0.134131	1728.55	-2.49689	7.41e-34
Plekhg1	519.864	-2.08884	1.58e-43	475.003	-2.39343	9.43e-34
Ildr1	2696.8	0.475349	3.1e-05	1319.48	-2.05764	3.62e-33
Slc39a4	1685.48	0.107004	0.538565	990.38	-1.77505	5.09e-33
Serpinb6c	444.426	0.17682	0.555574	208.861	-3.92285	3.5e-32
Cilp2	213.141	-1.71214	1.75e-09	765.108	1.93283	4.27e-31
Tead4	2450.88	0.97347	7.13e-19	898.554	-2.68847	5.95e-31
Dab2	623.37	-4.65769	8.56e-34	598.941	-4.16832	1.1e-29
2021-09-01	5556.35	0.587376	2.08e-09	2801.06	-1.56694	3.12e-29
Ptgs2	36.0104	1.66413	0.000495424	150.494	4.21632	1.78e-28
Pdgfra	171.219	-5.27377	1.39e-33	164.072	-4.7255	2e-28
Pnma5	3996.86	3.0888	2.82e-52	440.598	-3.0279	4.65e-28
Cldn4	3773.36	-0.289873	0.162481	2412.12	-2.15713	8.8e-28
Atp9a	1780.72	0.426462	0.000204358	2615.91	1.38151	1.02e-27
Gata6	140.886	-4.01945	5.32e-30	132.102	-4.33387	1.02e-27
Susd2	1614.98	-0.291864	0.0459293	989.595	-2.51409	1.15e-27
Sp5	137.46	1.46465	3.02e-06	377.804	3.32393	1.8e-27
Ccdc106	396	-0.105189	0.644936	939.382	1.9015	4.7e-27
Hydin	881.523	0.62555	0.0106641	361.084	-3.00072	2.76e-26
Aldh1a2	57.4596	-0.669407	0.076493	255.641	2.63022	7.21e-26
Lef1	39.6153	-1.85756	1.87e-05	225.374	2.65281	1.62e-25
Cyr61	475.611	-1.70635	2.49e-23	1558.21	1.77459	2.52e-25
Lats2	114.928	0.265128	0.428171	345.367	2.56219	2.81e-25
Coro2b	1097.54	0.492149	8.12e-05	538.442	-1.97246	4.31e-25
Pck2	3516.9	-0.13421	0.179517	2112.87	-2.22231	5.28e-25
Magohb	1401.67	0.42349	0.015301	660.954	-2.51767	5.32e-25
Nid1	6239.42	0.210335	0.237578	3199.65	-2.51722	6e-25
Capn5	2545.91	0.475559	1.07e-07	1297.09	-1.77579	6.01e-25
Srgn	185.249	-6.61206	1.1e-26	175.295	-6.6025	6.01e-25
H6pd	1012.41	0.312246	0.0160744	557.481	-1.68903	1.08e-24
Calml4	253.326	-3.48899	1.44e-26	238.352	-3.69291	2.99e-24
Lad1	395.846	-4.12795	1.27e-112	450.745	-1.86954	4.13e-24
Sfrp1	4169.46	-0.03373	0.785388	2827.24	-1.25959	5.09e-24
Dpys	470.996	-0.0680357	0.690437	272.629	-2.35961	1.29e-23
Atp1b1	9727.6	0.557666	3.11e-05	4826.1	-1.70791	1.64e-23
Usp26	1269.59	2.85111	1.34e-57	160.251	-3.18424	4.21e-23
Bcl2l14	368.733	0.400147	0.029574	170.296	-2.8439	4.34e-23
Plekha2	3747.16	1.17028	1.06e-37	1447.94	-1.57567	1.26e-22
Ncam1	1691.77	0.81007	9.11e-14	747.097	-1.77516	1.76e-22
Serpinh1	4689.17	-0.637721	2.69e-11	3707.02	-1.42546	2.59e-22
Htra1	952.648	-1.8284	1.18e-41	924.748	-1.67476	4.42e-22
Rundc3b	356.594	0.696213	0.00314727	687.785	2.10884	1.31e-21
Cdh1	26500.4	-0.429978	7.25e-08	19577.5	-1.46927	2.3e-21
Kndc1	407.072	-2.75476	1.69e-35	410.299	-2.1617	3.2e-21
Synpo2l	42.7176	-3.02828	1.27e-07	228.292	2.34488	3.37e-21
Vwf	508.579	-0.0595652	0.848248	279.522	-2.83399	6e-21
Smoc1	1514.78	1.30041	1.91e-33	495.692	-2.28525	6.85e-21
Cpe	1178.64	-0.477256	0.00561883	811.123	-2.02123	7.44e-21
Notch4	1342.09	-0.144214	0.259678	837.24	-1.95374	7.44e-21
Plk2	1080.8	-1.03382	1.01e-24	2547.2	1.39969	9.64e-21
Cebpa	140.04	-0.28036	0.274952	352.126	1.88606	1.11e-20
Chd3	1940.83	1.36625	6.19e-45	1956.88	1.4667	1.15e-20
Mdfic	1299.1	2.65159	6.12e-58	190.239	-2.80849	1.19e-20
Tchh	55.7644	1.52259	1.93e-05	133.497	3.15782	1.52e-20
Fads2	3841.1	1.17827	6.25e-41	1595.26	-1.1879	2.41e-20
Klk1	216.557	-1.04229	0.000193638	154.802	-3.22117	6.7e-20
Myo1g	318.487	-2.70731	1.55e-56	325.758	-2.02191	1.27e-19
Dmrt1	668.523	-0.852301	2.62e-07	1750.26	1.67083	1.37e-19
Slc25a13	12823.8	0.236884	0.00180472	7434.77	-1.56067	1.57e-19
Creb5	32.6529	-0.693299	0.0740737	138.295	2.52025	2.09e-19
Sall3	361.544	1.91726	1.51e-11	490.893	2.54403	3.19e-19
Ggt1	738.661	1.03665	8.23e-07	260.126	-2.62545	4.03e-19
Stmn4	2.08628	-0.668755	0.0458081	89.8828	5.35361	4.16e-19
Igfbp2	7858.08	-0.0624521	0.739934	4799.51	-1.90529	7.12e-19
B4galnt3	1720.57	-0.383309	0.0175848	1236.38	-1.56187	1.19e-18
Aplp2	13798.8	-0.478333	3.81e-05	10919.5	-1.19046	1.67e-18
Dsg2	5365.35	0.546412	0.00897454	2581.27	-1.86072	1.7e-18
Atp2a3	2090.47	0.195867	0.269346	1221.44	-1.58604	1.99e-18
Mitf	1938.04	1.46368	9.21e-38	660.804	-1.44597	4.3e-18
Hk1	4882.55	0.086564	0.454023	3121.28	-1.33178	4.47e-18
Dazl	6615.37	4.66962	0	1038.21	1.71915	1.12e-17
Cd24a	1180.71	0.291812	0.14964	2053.39	1.59777	1.23e-17
Slfn9	1308.82	1.9738	1.74e-35	277.847	-3.05402	1.77e-17
Acaa2	1440.51	-0.385094	0.0105087	1053.95	-1.46014	2.3e-17
Fgf10	293.793	0.951741	0.0023166	95.6027	-4.17269	2.41e-17
Pax6	268.916	-0.511335	0.148199	1127.63	2.59449	2.61e-17
Plce1	347.8	0.308379	0.163896	176.538	-2.23467	2.61e-17
Tns1	1792.1	0.535319	0.0020524	884.211	-1.76591	3.45e-17
Sorl1	5738.19	0.969033	8.36e-10	2397.66	-1.62158	3.96e-17
Prrc1	4380.98	1.39827	1.1e-35	1599.17	-1.27641	4.11e-17
Pou2f3	726.288	1.91881	2.31e-41	165.217	-2.63382	4.74e-17
Cd9	14140.2	0.285964	0.000357955	9066.9	-0.978465	4.86e-17
Lama1	5864.09	-1.29126	8.54e-30	4908.67	-2.01321	4.9e-17
Atp1a3	1434.82	-3.63491	2.7e-219	1611.25	-1.80477	7.38e-17
Col18a1	7931.96	-3.31104	1.05e-216	9375.08	-1.39884	1.59e-16
Ddx4	1234.74	-0.757943	8.77e-10	2511.14	1.23292	1.89e-16
Nkx6_3	352.087	-2.81486	6.46e-22	317.89	-3.54674	2.51e-16
Nab1	667.34	0.531991	0.0237799	1172.96	1.80527	2.78e-16
Srrm4os	604.614	0.837402	6.79e-09	248.921	-2.1343	2.89e-16
Bcl6b	211.679	-3.80043	2.31e-60	697.481	1.40685	3.46e-16
Tmem2	3800.16	-1.3054	2.58e-14	3447.1	-1.53364	5.13e-16
Irf2bp2	1780.06	0.22958	0.174833	2637.07	1.23282	6.17e-16
Tfpi	2935.7	-1.72144	7.32e-72	3146.9	-1.06631	6.94e-16
Sema6a	36.5002	-0.361771	0.413043	146.817	2.57446	8.71e-16
Ppfia4	1217.78	0.105564	0.456303	763.286	-1.39268	9.12e-16
Pcsk6	2909.07	0.155948	0.215415	1869.79	-1.1802	1e-15
Myh13	503.665	1.23588	1.01e-10	165.318	-2.41399	1.22e-15
Gfra4	83.0019	0.083045	0.803892	183.987	1.88712	1.24e-15
Rcn1	6630.78	0.779455	1.53e-17	3268.58	-1.23773	1.6e-15
Mex3b	197.744	-0.12964	0.589097	117.587	-2.28942	1.64e-15
Mthfd2	11425.3	0.0577428	0.684215	7689.57	-1.13325	2.17e-15
Pycr1	1461.96	-2.42e-05	0.999013	983.005	-1.23088	7.97e-15
Arhgap30	1322.23	0.526501	0.000316202	677.759	-1.58163	8.23e-15
Gli1	1142.18	-2.09196	2.7e-70	2761.92	1.07309	8.47e-15
Ucp2	6494.84	-0.348829	0.0861032	4582.34	-1.61141	1.1e-14
Zhx1	661.512	1.15927	3.22e-10	813.01	1.65592	1.14e-14
Xlr3a	1434.11	3.39812	1.15e-100	129.566	-3.13368	1.34e-14
Nsg1	28.9865	-0.102478	0.837161	125.792	2.86088	1.69e-14
Scd2	40613.6	0.926952	3.41e-14	18857.2	-1.187	2.27e-14
Sh3tc1	1519.52	1.06238	2.15e-24	616.856	-1.56687	2.4e-14
Khdc3	3311.32	-1.15823	3.26e-07	2757.04	-1.91553	2.41e-14
Iqgap1	14227.5	0.200182	0.102239	9289.45	-1.03163	2.98e-14
Aldh1l1	1387.8	1.40652	2.56e-05	386.206	-2.85343	3.62e-14
Alpk3	951.243	0.0517756	0.784303	614.71	-1.3283	4.74e-14
Nup210	4679.24	0.181275	0.267551	2708.01	-1.67402	4.78e-14
Epb41l1	2774.41	-0.109926	0.440506	1896.42	-1.33348	5.15e-14
Mael	276.179	-1.31959	3.75e-17	680.87	1.35195	5.66e-14
Ckmt1	1011.37	-1.01085	1.36e-23	834.201	-1.69673	6.37e-14
Xaf1	528.204	-0.558675	0.000314714	368.403	-2.08037	7.71e-14
Zfp61	637.143	0.136302	0.337125	928.701	1.12497	8.25e-14
Hnf4a	92.2844	-1.97151	4.45e-07	76.0192	-3.63368	8.47e-14
Atp6v0a4	217.281	-2.5381	8.89e-09	191.072	-3.61298	9.14e-14
Trim44	4295.09	0.153983	0.158836	5657.26	0.928015	9.41e-14
Mdm2	5350.39	-0.624809	2.71e-14	9005.63	0.917848	1.07e-13
C77370	1616.28	1.02057	2.14e-08	2081.01	1.61123	1.14e-13
Setd7	577.595	-0.858309	6.14e-08	1177.88	1.17807	1.39e-13
Atp1a1	20138.2	-0.519661	1.2e-13	17077	-0.935672	1.66e-13
Aldh18a1	6327	0.135244	0.215632	4201.19	-1.06598	1.79e-13
Treml2	106.822	-2.21529	1.73e-12	96.132	-2.70213	1.79e-13
Mcam	3911.74	-0.784296	4.2e-13	3327.86	-1.23925	1.82e-13
Rassf1	872.976	0.421764	0.00134439	1111.03	1.07531	2.04e-13
Ndufaf7	1407.04	-0.160416	0.194972	1047.02	-1.02092	2.57e-13
Echs1	4223.34	0.326013	0.00197773	2640.29	-1.01116	2.66e-13
Wscd2	282.489	-1.92946	1.23e-23	273.668	-1.75919	2.66e-13
Ap1m2	440.723	-3.85878	6.92e-119	563.181	-1.15662	3.03e-13
Suclg2	12422.8	0.299081	0.0104242	7767.18	-1.05178	3.29e-13
Ccdc136	778.697	-2.26104	4.29e-28	806.661	-1.6124	3.33e-13
Arvcf	2729.46	-0.0346867	0.846793	1883.41	-1.16808	3.43e-13
Col13a1	373.049	-0.83797	0.00165023	274.105	-2.31285	4.24e-13
Zc3hav1l	2155.43	0.347602	0.00605711	1255.75	-1.28412	4.5e-13
Idh2	7993.39	0.528558	0.000824497	4380.89	-1.21272	5.7e-13
Rnf219	915.526	1.71978	1.47e-61	860.239	1.65724	5.74e-13
A930015D03Rik	208.391	0.973493	1.94e-06	275.214	1.62378	5.84e-13
Adrb3	464.113	-1.08722	1.12e-11	1008.55	1.19629	6.84e-13
Scd1	10421.2	1.19811	4.21e-43	4297.54	-1.16197	6.87e-13
Msmo1	8801.22	0.790951	1.19e-11	4319.28	-1.21877	7.48e-13
Camta1	1828.4	0.172877	0.172657	2465.55	0.991437	8.07e-13
Meg3	1703.09	-1.18093	1.04e-12	4929.15	1.69434	8.72e-13
Pycard	1681.07	0.554601	3.14e-06	914.911	-1.21163	9.36e-13
Sema3b	313.191	0.261291	0.173256	173.426	-1.73141	9.8e-13
Ldhb	7818.02	-0.952638	1.48e-07	6451.22	-1.63484	1.01e-12
Pla2g5	286.28	-1.25738	3.06e-07	240.476	-1.97306	1.07e-12
Lamc1	18680	-0.463574	5.79e-05	15277.8	-1.01538	1.11e-12
Ankrd33b	1242.94	0.427711	0.0625995	640.312	-1.729	1.14e-12
Epha4	4083.12	-0.434872	0.0973545	2844.51	-1.85387	1.48e-12
Bcar3	2306.54	0.387306	0.154403	1133.49	-2.13301	1.64e-12
Serpinb1a	572.482	2.36044	3.53e-79	101.471	-2.64029	1.69e-12
Spta1	330.41	-1.86495	3.76e-26	288.541	-2.4975	1.8e-12
Adgrd1	265.202	-0.0152979	0.964749	151.771	-2.24505	1.84e-12
Fam84b	245.718	-0.271737	0.333328	160.164	-1.96131	1.95e-12
Lgals9	128.273	-1.92657	2.02e-12	117.642	-2.18467	2.08e-12
Sall2	294.5	0.59552	0.000755873	465.223	1.63394	2.08e-12
Foxq1	113.596	-3.87014	1.21e-16	111.999	-3.11796	2.11e-12
Stk31	1396.93	1.28844	1.5e-26	1181.44	1.03266	2.38e-12
Bnipl	105.443	-2.35678	3.04e-19	101.664	-2.20259	2.52e-12
Camk1d	2786.81	1.14978	4.48e-10	1070.57	-1.57357	2.52e-12
Uba1y	510.715	1.22766	3.97e-12	170.344	-2.31835	2.71e-12
Osbpl10	1077.22	0.759175	1.54e-09	518.198	-1.37891	3.01e-12
Snhg15	812.895	0.436872	0.00188839	1041.88	1.10016	3.14e-12
Plxdc1	545.1	0.823877	0.000872717	219.102	-2.2129	3.17e-12
Sox17	102.465	-0.487815	0.18667	62.8687	-3.52586	3.58e-12
AI662270	1920.67	5.1303	6.41e-76	51.6319	-4.72792	3.71e-12
Ccnd2	377.814	-3.01881	9.38e-15	2112.78	2.38967	4.14e-12
Dock5	2338.87	0.241002	0.0489634	1505.75	-1.02122	4.29e-12
Jdp2	1088.68	1.46416	4.76e-12	318.626	-2.34873	4.43e-12
Fmnl2	2200.44	0.353076	0.00168084	2741.97	0.965833	4.63e-12
Mok	550.61	0.906464	3.28e-05	748.291	1.61894	4.87e-12
Tbx3	7890.22	0.708847	1.05e-17	3693.72	-1.66838	5.42e-12
Sox11	552.121	-0.741406	0.00121939	1299.58	1.496	5.67e-12
Itga6	10201.3	-0.587075	2.03e-05	8399.03	-1.14918	5.89e-12
Sox21	275.273	-0.00338318	0.99277	954.514	2.5579	5.89e-12
Cldn6	835.429	-4.2766	3.62e-94	1078.1	-1.18073	6.94e-12
Stra8	420.254	-0.622598	0.0020524	919.165	1.41928	7.03e-12
Palm3	5835.58	-0.397496	0.0112656	4527.96	-1.17662	7.11e-12
Hbegf	972.329	-1.87869	2.84e-47	1006.15	-1.33241	8.96e-12
Igsf21	517.564	-3.99251	2.58e-107	556.464	-2.2118	9.29e-12
Fah	1194.24	0.50602	0.0350462	582.736	-1.84315	9.34e-12
Sh2d3c	184.835	-0.266683	0.422608	461.392	1.84402	1.01e-11
Fhod3	1326.96	0.633127	0.000112498	613.745	-1.90238	1.34e-11
Bid	5069.59	0.507669	0.000351559	2872.47	-1.10693	1.73e-11
Lhfp	65.6038	-0.0402348	0.928946	144.342	1.76453	1.96e-11
Thy1	314.684	-3.76784	1.62e-38	354.614	-1.80447	2.18e-11
Mir5114	1505.61	0.995062	3.02e-13	669.684	-1.23506	2.33e-11
Golm1	5150.23	-0.536374	3.74e-05	4251.69	-1.06988	2.43e-11
Tpk1	834.29	1.15329	1.59e-17	324.717	-1.53874	2.5e-11
Nol4l	573.298	0.978634	1.18e-12	240.039	-1.57356	2.56e-11
Nexn	112.152	-3.02443	3.36e-18	438.59	1.78517	2.57e-11
Mirg	359.834	-1.14893	4.3e-09	872.222	1.37316	2.69e-11
Lyrm5	1039.48	-0.1236	0.439614	731.878	-1.20626	2.8e-11
Inhbb	3264.58	-2.27573	9.17e-43	3632.81	-1.24309	2.9e-11
Mef2b	579.833	-0.154321	0.333635	415.587	-1.17073	3.02e-11
Mboat1	261.983	-1.60402	5.57e-18	251.584	-1.51543	3.07e-11
Ldhc	55.7168	-1.18431	0.000897619	39.0161	-4.6491	3.48e-11
Nid2	14257.7	-0.360548	0.0193372	11157.9	-1.07683	3.95e-11
Arf5	5043.12	0.0757319	0.550026	3575.99	-0.877572	4.09e-11
Plscr1	2289.47	0.83261	2.55e-19	1181.47	-0.924127	4.13e-11
Nktr	2415.57	0.0984609	0.461926	3359.6	0.992392	4.25e-11
Klf15	1719.23	-0.0259417	0.930397	1065.42	-1.69639	4.29e-11
Fam25c	2149.61	2.19708	1.63e-28	473.003	-1.61216	4.52e-11
Star	268.862	0.173866	0.451212	421.052	1.29096	4.59e-11
Gprc5a	883.851	0.132744	0.591657	541.356	-1.4267	4.91e-11
Rnf19a	1194.45	0.0333449	0.829953	1658.39	0.941596	5.6e-11
Ovol2	209.626	0.283105	0.186835	311.557	1.27362	5.93e-11
Zfp612	206.31	0.0152909	0.957904	385.221	1.50709	7.3e-11
Arhgap8	448.146	-3.06852	1.75e-60	531.73	-1.28575	9.72e-11
Cobl	12121.4	0.00357915	0.964929	7759.9	-1.44976	1.12e-10
Dock3	608.95	-0.840987	3.14e-10	1156.39	1.03652	1.23e-10
Pmvk	3201.66	0.348051	0.000798907	1999.52	-0.973087	1.23e-10
Met	344.258	-0.0503462	0.849986	218.159	-1.60876	1.44e-10
Cntnap2	338.84	0.355228	0.11812	167.593	-2.25959	1.5e-10
Dkk1	36.4147	-5.00299	1.21e-10	35.4028	-4.15519	1.53e-10
Tdrd1	84.1869	-2.95989	1.55e-18	295.937	1.5956	1.57e-10
Trib3	2544.53	-0.561107	6.84e-10	2060.85	-1.17652	1.59e-10
AU018091	6313.52	-0.693658	4.48e-08	5565.72	-0.96857	1.65e-10
Fam212b	75.4223	-0.0764545	0.858915	196.898	2.0297	1.67e-10
Dnajc6	2589.93	0.21207	0.0483996	1668.4	-1.06173	1.85e-10
Ubxn11	322.342	0.215433	0.229386	187.976	-1.53829	1.85e-10
Pycr2	6968.95	0.0991975	0.537709	4678.13	-1.06238	2.05e-10
Cbs	1691.09	-0.448146	0.00403553	1359.76	-1.07662	2.26e-10
Sema6c	770.177	-0.279083	0.0257117	594.587	-1.02214	2.38e-10
Hist1h1c	435.281	0.96147	8.64e-10	502.478	1.34103	2.44e-10
Rec114	644.336	1.88561	6.8e-18	158.239	-1.99412	2.53e-10
Tex13	715.379	2.50452	1.23e-75	129.656	-1.7505	2.56e-10
Bcat2	4984.41	-0.842637	5e-15	4583.53	-0.951961	2.67e-10
Gpt2	5178.11	0.518872	0.000278473	2910.19	-1.10272	2.86e-10
Elf3	1929.81	0.599075	5.45e-07	1081.83	-0.990644	2.93e-10
Stox2	390.609	-0.698894	8.19e-05	736.754	1.09049	2.99e-10
Bend3	2628.01	-0.648461	0.00147989	5934.81	1.44903	3.16e-10
Slc1a5	4958.67	0.137272	0.242808	3106.75	-1.31456	3.36e-10
Nespas	116.703	1.18842	5.13e-06	145.083	1.70384	3.62e-10
4933427D06Rik	124.363	0.740535	0.00107809	47.0385	-3.44004	3.79e-10
Gm4340	0	NA	NA	45.4721	9.76013	3.8e-10
Llgl2	7736.74	-0.268551	0.0773738	5862.25	-1.09212	4.05e-10
Hapln4	197.505	-2.31666	6.28e-30	210.899	-1.46333	4.51e-10
Adamts1	40.6309	-1.72341	2.69e-05	162.326	2.03676	4.52e-10
Nostrin	39.2703	-5.38346	5.41e-11	37.2863	-5.23633	4.62e-10
Tagln2	9357.58	0.0678882	0.522947	6837.97	-0.771154	4.71e-10
Neto2	154.774	-0.555161	0.0527419	386.796	1.6714	4.92e-10
Lonrf2	210.783	1.39898	1.48e-12	239.823	1.70811	5.65e-10
Pwwp2b	331.837	-2.84007	1.27e-43	391.845	-1.21901	6.09e-10
Pcyox1	3404.58	0.0898273	0.365604	2451.97	-0.793881	6.18e-10
Rgcc	173.532	0.289493	0.370305	82.6573	-2.74843	6.2e-10
Psap	7853.54	-0.389142	0.00619523	6210.17	-1.06391	6.33e-10
Msx2	63.7993	0.331366	0.293318	120.298	1.756	7.62e-10
Dmrtb1	166.79	-0.506865	0.0222633	365.596	1.4712	7.65e-10
Phgdh	9102.37	-0.229972	0.203551	6857.17	-1.06151	8e-10
Bcat1	28046.9	1.1398	1.93e-11	11607.5	-1.22589	1.04e-09
Tgfb1i1	16.1755	-1.9515	0.000608715	74.4598	2.19031	1.05e-09
Serpinb6a	3401.05	0.550966	1.75e-07	1959.56	-0.962367	1.21e-09
F3	243.445	-2.05184	2.37e-18	248.99	-1.52827	1.4e-09
Nudt2	665.832	0.141903	0.547172	411.843	-1.36373	1.4e-09
Xlr3b	965.921	3.96812	1.93e-89	60.1826	-3.12678	1.41e-09
Meioc	474.228	-2.40703	1.6e-14	1720.64	1.73746	1.45e-09
Celsr1	1372.21	0.249554	0.0727709	845.822	-1.18198	1.48e-09
Slc6a6	13916	0.0101824	0.930397	10106.9	-0.861947	1.51e-09
Fosl2	66.1908	-1.64873	2.63e-05	245.334	1.9252	1.96e-09
Snai3	145.517	-2.33513	1.48e-13	444.968	1.43785	1.96e-09
Myo18a	5480.6	-0.667649	8.78e-07	4632.13	-1.11605	2.04e-09
C130083M11Rik	71.7477	-0.963284	0.00222551	175.556	1.42897	2.05e-09
A2m	543.713	0.923029	0.00106852	210.694	-2.05708	2.06e-09
Kifc3	4239.25	-1.78507	2.71e-47	4852.54	-0.827928	2.09e-09
Slc25a44	1633.43	0.785363	8.04e-13	1592.53	0.826616	2.09e-09
Psd4	109.207	-2.90216	1.28e-25	118.241	-1.71173	2.27e-09
Cyp1b1	8.88227	-0.102443	0.850618	66.0525	3.57654	2.41e-09
Jup	8126.27	-0.362159	0.000630964	6869.59	-0.760068	2.41e-09
Tmem181b_ps	422.971	1.79316	1.15e-15	431.12	1.87989	2.46e-09
Plekhg5	2477.61	-0.716354	2.65e-11	2245.62	-0.877107	2.5e-09
1190005I06Rik	567.287	-1.76736	1.36e-17	573.128	-1.37145	2.57e-09
Dcbld1	1572.14	0.000260529	0.99719	1089.68	-1.07781	2.6e-09
Zcwpw1	1150.59	-0.61705	3.79e-05	2137.09	1.10583	2.77e-09
Zic2	1716.36	2.95828	2.05e-39	968.803	2.00992	2.97e-09
Hibadh	5299.38	0.222134	0.249652	3371.76	-1.06779	3.2e-09
Tfcp2l1	22340.2	1.02574	6.62e-12	9675.26	-1.27835	3.22e-09
Wdr20	1399.35	0.708955	1.46e-12	1412.25	0.826832	3.3e-09
Rbm28	9095.81	-0.350462	1.86e-06	7734.19	-0.720933	3.97e-09
Ckap4	5530.49	-0.813814	2.52e-21	5212.98	-0.820098	4.13e-09
Hebp1	2940.86	1.00842	3.7e-09	1303.65	-1.18082	4.49e-09
Id2	194.737	-2.79783	2.6e-39	732.994	1.73514	4.49e-09
Dysf	283.595	-4.70667	3.24e-83	372.827	-1.14771	4.51e-09
Mfge8	2647.47	-0.774451	1.31e-08	2394.08	-0.9501	4.61e-09
Sfmbt2	1438.5	-0.732397	0.000549676	1112.65	-1.70156	4.65e-09
Hpcal4	107.837	-2.63127	2.39e-23	111.906	-1.84147	4.66e-09
Fam110b	628.786	-0.0433665	0.827956	447.847	-1.02514	4.8e-09
Magel2	24.4206	-1.14882	0.0316414	105.894	2.25964	4.82e-09
Klf6	2881.3	0.232438	0.0112831	3518.69	0.818976	5e-09
Platr26	161.261	0.190342	0.476708	87.4253	-2.01691	5.1e-09
Hist1h4i	191.825	0.793385	0.00104109	250.633	1.4446	5.12e-09
B4galt6	7028.43	0.7266	6.54e-06	3539.14	-1.18898	5.17e-09
Cd79b	64.7205	-1.72992	1.52e-07	57.0462	-2.26157	5.44e-09
Zfp629	232.446	1.93737	2.19e-11	205.336	1.78854	5.46e-09
Habp2	35.4972	-9.46208	6.85e-10	33.5885	-9.27914	5.66e-09
Tanc2	246.158	-0.324239	0.0738777	404.354	1.02746	5.78e-09
Ampd3	904.113	1.09911	3.09e-15	346.692	-1.73928	5.83e-09
Bbs2	1005.4	-1.45351	1.64e-33	1085.91	-0.832605	5.89e-09
Acly	26435.4	0.304887	0.000139007	17915.2	-0.719611	6.15e-09
Tulp3	4401.67	-0.0890368	0.375608	3432.47	-0.728874	6.19e-09
Chmp4c	2084.4	0.639532	6.97e-09	1183.44	-0.866522	6.52e-09
Kbtbd6	244.985	0.383135	0.0417572	336.507	1.18501	6.62e-09
Slc7a5	24446.5	0.013677	0.909302	17639.6	-0.884082	7.02e-09
Nr3c1	1004.7	0.40534	0.0242439	1330.86	1.12936	7.49e-09
Smad7	4299.05	-0.84404	7.73e-06	3729.65	-1.21798	8.33e-09
Ptgfrn	7689.78	0.62567	3.09e-08	4258.54	-0.99065	8.44e-09
Snx7	406.31	-0.577518	0.000362406	326.872	-1.23121	8.73e-09
Casq2	70.5081	-3.22228	4.31e-17	74.7738	-2.01544	9.26e-09
Kctd3	3347.49	-0.00322098	0.985003	4402.79	0.793021	9.3e-09
Man2b2	840.995	0.122548	0.68819	520.579	-1.36844	9.47e-09
Me1	3711.33	2.30643	3.49e-132	848.057	-1.1449	1.04e-08
Kif5c	844.545	-0.274682	0.100788	1323.01	0.965095	1.08e-08
Nabp2	1523.38	-0.249274	0.175646	1146.96	-1.09052	1.1e-08
Dapk1	2314.39	-1.94021	9.37e-54	2561.7	-1.04858	1.24e-08
Arf2	1418.06	0.645639	5.85e-08	1472.94	0.831534	1.25e-08
Ddx43	356.487	-0.0738304	0.746849	593.559	1.21638	1.31e-08
Rtl1	44.7133	-1.35233	0.000375534	148.068	1.80763	1.33e-08
Tfec	32.7695	-9.31587	1.76e-09	31.0015	-9.13237	1.36e-08
Tbc1d10c	70.1796	-0.141567	0.694731	138.995	1.48545	1.38e-08
Zscan4b	16.987	-1.63715	0.0121655	91.1064	2.44945	1.39e-08
Tnrc18	3432.69	1.51773	1.05e-49	1228.29	-1.06153	1.4e-08
Zfp287	147.702	-2.50376	6.45e-25	381.808	1.08245	1.43e-08
Dennd3	398.583	-0.302467	0.0740369	292.653	-1.27716	1.51e-08
Prkcsh	5580.36	-0.23571	0.0538142	4434.13	-0.841032	1.51e-08
Dpp4	574.059	0.0777034	0.742948	336.211	-1.80781	1.66e-08
Edem1	3919.51	0.440337	4.03e-06	2493.49	-0.749037	1.7e-08
Pmepa1	1587.79	-0.281275	0.112503	1183.21	-1.18207	1.71e-08
Trf	305.044	-1.9804	1.22e-36	337.724	-1.07981	1.71e-08
Glipr2	3551.37	0.239667	0.0255717	2280.72	-1.02289	1.77e-08
Mapk8ip3	1952.08	0.886288	3.56e-16	1844.67	0.854215	1.77e-08
Gata4	290.118	-2.01458	5.89e-15	258.177	-2.47949	1.79e-08
Tnip2	788.906	1.26399	8.94e-24	649.85	0.939962	1.79e-08
Cadm4	894.565	0.56516	2.21e-05	503.491	-1.01557	1.84e-08
Zfp711	62.111	1.10449	0.00271917	108.006	2.24323	1.85e-08
Kif21b	732.169	-2.8784	3.09e-76	911.647	-0.990245	2e-08
Syngap1	264.526	0.0291379	0.926224	444.595	1.30654	2e-08
Nucb1	3395.19	0.00923932	0.964861	2442.46	-0.906694	2.02e-08
Pecam1	4439.1	0.226429	0.298736	2607.36	-1.43757	2.05e-08
Cstb	2611.32	1.11486	3.83e-09	1087.98	-1.21604	2.09e-08
1810026B05Rik	852.97	0.466557	0.00764448	1038.08	1.01135	2.12e-08
Gstm2	197.946	-1.1694	3.67e-06	176.129	-1.48805	2.22e-08
Id3	577.282	0.147061	0.704933	1274.92	1.87865	2.56e-08
Cth	2837.07	-0.29927	0.0012551	2112.54	-1.19504	2.58e-08
Anxa4	2001.43	0.900408	3.02e-15	1006.91	-0.883423	2.59e-08
Rnf169	2402.89	0.131946	0.297753	3020.95	0.796482	2.61e-08
Nlrp4f	207.675	0.104415	0.786094	108.761	-2.60762	2.63e-08
NR_131969	61.0448	0.471257	0.188722	168.751	2.49391	3.04e-08
Kcnh3	425.43	1.013	8.68e-08	171.45	-1.64595	3.06e-08
Auh	558.066	-0.0456898	0.797694	400.697	-0.989327	3.13e-08
Ifit2	215.338	-1.5152	1.02e-09	205.883	-1.44644	3.28e-08
Efhd1	61.4773	-0.526534	0.102124	160.245	1.73364	3.34e-08
Sh3tc2	42.0139	-3.14705	1.62e-06	41.3689	-2.71956	3.34e-08
Pde9a	543.015	-0.988576	1.21e-14	484.481	-1.22804	3.42e-08
Acan	491.959	-2.13506	2.87e-32	525.215	-1.34644	3.44e-08
Tub	435.395	-0.660652	4.88e-05	795.708	1.04095	3.57e-08
Lncenc1	8212.16	-0.0504804	0.631903	5436.8	-1.36161	3.78e-08
Sfxn1	4403.96	-0.647672	2.14e-09	3798.1	-0.990752	3.86e-08
C2cd5	6871.02	0.141734	0.409332	4596.31	-0.995226	3.91e-08
Nxf7	46.955	-3.89787	1.13e-12	44.2082	-4.06785	4.06e-08
Pop1	2335.26	-1.19435	1e-46	4365.05	0.833991	4.51e-08
Emp3	141.007	-0.712494	0.00430535	301.211	1.29897	4.55e-08
Itga8	48.4513	-1.96583	2.72e-05	151.37	1.52289	4.57e-08
Kank4os	180.313	1.49825	1.97e-09	49.7788	-2.67376	4.65e-08
Hmgcs1	15519.1	0.631789	2.04e-18	9157.34	-0.738042	4.84e-08
Slc18b1	287.976	0.934317	1.7e-07	314.755	1.20239	4.88e-08
Pou4f1	445.703	0.486331	0.00331236	672.74	1.4355	4.93e-08
Hvcn1	1532.79	0.693704	4.91e-08	839.815	-0.902665	5.08e-08
Cdx2	6.79364	-0.670918	0.196032	49.9334	3.01742	5.14e-08
Rps6ka2	2604.62	-0.128369	0.634529	1821.56	-1.23059	5.14e-08
Ccdc91	1206.79	-0.248027	0.054905	959.822	-0.852118	5.58e-08
Epb41l4a	4179.7	0.567933	4.6e-05	2402.29	-0.926629	5.58e-08
Platr14	627.168	0.978983	8.89e-08	268.582	-1.39932	5.87e-08
Adamts14	512.006	-2.01438	1.16e-26	536.292	-1.35003	5.91e-08
Camkk2	1453.86	0.872617	3.6e-11	1486.78	1.00473	6.07e-08
Nrm	1320.31	0.288683	0.0216438	841.504	-0.965457	6.34e-08
Atf7ip	5695.4	0.188642	0.195896	3912	-0.827959	6.88e-08
Fam19a4	453.202	0.282897	0.45398	218.93	-2.5113	7.18e-08
Mks1	1517.85	0.335484	0.0012215	992.532	-0.799445	7.48e-08
Asz1	347.436	3.31519	9.12e-37	31.484	-3.68352	7.91e-08
Fam13c	419.565	-3.93798	4.24e-43	499.269	-1.49153	8.01e-08
Lims2	57.0533	-3.9985	3.12e-18	62.8727	-2.01744	8.01e-08
Efhc2	2099.78	5.1609	0	67.3258	-1.9097	8.04e-08
Cyp2s1	292.295	-1.99203	1.84e-20	300.663	-1.43746	8.08e-08
Slco4a1	503.828	-0.654234	3.31e-05	441.563	-0.948895	8.28e-08
Socs3	8175.6	-1.43852	6.1e-68	9084.43	-0.708777	8.33e-08
Kirrel2	1076.34	-0.350123	0.307811	728.963	-1.87058	8.34e-08
Fam208b	2152.65	-1.06662	8.89e-12	4087.56	0.914772	8.61e-08
Aldh1b1	476.448	-0.0926674	0.670069	329.634	-1.21603	8.63e-08
Mmp28	227.89	-4.98749	2.57e-60	285.62	-1.38688	8.66e-08
Ahnak	3076.43	0.369673	0.0101077	3709.97	0.901974	8.74e-08
NR_131970	79.141	0.44086	0.156936	194.322	2.25741	8.74e-08
4933402E13Rik	75.9297	-1.0868	9.6e-05	61.6806	-1.94897	8.84e-08
G0s2	53.5818	-1.39583	0.0146015	40.7678	-4.31316	8.84e-08
Gna15	764.295	0.293841	0.136941	452.331	-1.26259	9.34e-08
Alkbh1	1634.23	0.414818	4.07e-05	1793.06	0.738595	9.41e-08
Samd4	55.2642	-1.06911	0.0013437	148.695	1.53807	9.41e-08
Ripk3	436.523	0.220061	0.419915	649.529	1.21285	1.01e-07
Fanci	4498.29	-0.0104447	0.925393	3446.02	-0.69265	1.08e-07
Plcb4	1296.26	-0.421614	0.0328059	1032.1	-1.07598	1.13e-07
Adgrb1	664.493	-1.24903	1.1e-24	648.348	-1.07693	1.14e-07
Dnajb13	82.3175	-0.059786	0.866928	47.2299	-2.33963	1.16e-07
2210011C24Rik	768.852	1.06579	6.91e-18	325.25	-1.28927	1.27e-07
Nfe2l1	11974.3	0.303853	0.000209369	8109.9	-0.717728	1.28e-07
Rufy3	1657.21	1.09528	9.65e-17	746.501	-0.950951	1.29e-07
Otud7b	3424.89	0.65089	2.91e-12	3387.15	0.721281	1.32e-07
Clgn	938.858	-3.29628	2.61e-117	1200.25	-0.999996	1.35e-07
D2hgdh	341.57	-0.546659	0.000876428	284.91	-1.02967	1.35e-07
Krt16	53.7096	-1.00339	0.0074701	40.295	-2.60294	1.39e-07
Lipe	766.127	0.64335	0.000641015	906.385	1.09859	1.41e-07
Nes	2391.73	1.6685	3.64e-13	1895.65	1.2887	1.41e-07
Ccng1	8182.89	-0.405592	3.2e-07	11346.8	0.620096	1.43e-07
Efnb2	201.394	-0.690835	0.00289999	488.804	1.54038	1.49e-07
Chchd10	11123	0.056133	0.672975	8276.53	-0.711858	1.51e-07
Emx2	1.36968	-0.358916	0.150716	40.2663	4.61031	1.61e-07
Hk2	20489.3	-0.451316	5.98e-05	17801.7	-0.748051	1.63e-07
Nufip2	8742.68	-0.163041	0.126824	11659.4	0.700276	1.65e-07
Cops7a	9745.33	-0.0356661	0.838323	7298.29	-0.800473	1.66e-07
Lrrc61	573.127	-1.09892	1.3e-09	530.796	-1.17553	1.72e-07
Galnt2	6360.53	0.367169	1.84e-05	4116.28	-0.793211	1.74e-07
Creb3	620.248	0.338968	0.0389236	728.284	0.822028	1.75e-07
Slc13a5	275.469	-1.87054	2.31e-17	266.49	-1.67937	1.98e-07
Pfkp	12542	0.881749	1.87e-31	6713.59	-0.69577	2e-07
Gmcl1	3522.6	0.394957	1.57e-05	2316.41	-0.693033	2.06e-07
Slc1a4	2108.2	0.184221	0.576853	1204.31	-1.6335	2.13e-07
Lrrc41	2210.85	0.265589	0.00908564	2509.5	0.682683	2.18e-07
Agk	2919.54	1.01439	5.12e-24	1410.13	-0.83785	2.2e-07
D630045J12Rik	1327.1	0.772013	5.51e-08	660.939	-1.14493	2.21e-07
Hist3h2ba	72.824	-0.592072	0.0412355	156.322	1.35395	2.25e-07
Ky	35.7148	-3.14005	2.53e-09	35.4355	-2.56676	2.27e-07
Gimap9	233.208	0.0632398	0.818105	146.175	-1.42423	2.3e-07
Xlr4a	424.113	3.85509	7.53e-76	27.7327	-3.57824	2.3e-07
Zfp719	672.077	0.0761372	0.676573	898.739	0.87944	2.3e-07
Lefty2	10635.6	2.26929	0.000106276	1634.78	-3.21338	2.37e-07
Taf1d	3745.3	0.405108	0.00729321	4461.97	0.903131	2.38e-07
Cdk5rap3	5778.76	-0.103302	0.463038	4632.09	-0.641319	2.43e-07
Gpd2	4801.75	-0.112855	0.413506	3608.68	-0.890882	2.43e-07
Mir1906_1	89.9463	-1.02943	0.000370163	273.008	1.77344	2.67e-07
Mir1906_2	89.9463	-1.02943	0.000370163	273.008	1.77344	2.67e-07
Cemip	108.852	0.177607	0.652543	52.9731	-3.00746	2.89e-07
Kdm6b	2983.59	0.343287	0.00958836	3432.95	0.777972	2.95e-07
Fbxl14	4965.97	0.101622	0.485098	3586.27	-0.757958	2.96e-07
Acads	3782.26	0.510015	4.12e-08	2362.02	-0.710569	3.02e-07
2810403A07Rik	2531.09	0.149914	0.35051	3229.07	0.837945	3.04e-07
Nqo1	5168.63	1.98758	2.33e-16	1301.23	-1.43976	3.05e-07
Nup205	15720.9	-0.256054	0.0292397	12941.7	-0.728085	3.26e-07
Mir6904	1489.74	-0.0863433	0.542817	1149.01	-0.760896	3.28e-07
St14	3688.91	0.630202	1.03e-06	2022.88	-1.00149	3.31e-07
Mep1b	455.926	-0.0382235	0.903039	294.222	-1.47327	3.32e-07
Slc46a1	417.766	-0.817377	6.2e-05	370.959	-1.08732	3.34e-07
Synj2bp	1722.53	0.210702	0.133373	2083.9	0.776294	3.4e-07
Ldlr	6407.36	0.477462	0.000198005	3864.14	-0.883654	3.44e-07
Scn3a	225.342	-0.517976	0.0327791	171.823	-1.4385	3.46e-07
Pgm1	2312.89	0.748037	3.51e-15	1308.16	-0.700347	3.49e-07
Eogt	805.693	0.113586	0.47015	547.927	-0.965422	3.52e-07
Syt11	631.136	-1.78282	7.29e-31	1626.66	1.24489	3.53e-07
Zdhhc8	1375.79	0.0930587	0.534412	1704.97	0.733983	3.53e-07
Dusp16	2869.76	0.582316	1.33e-10	2893.48	0.699875	3.61e-07
Ephb3	1610.53	-0.724504	3.5e-05	1369.38	-1.15159	3.78e-07
S100a6	1053.23	-2.33879	4.51e-16	3251.84	1.42901	3.86e-07
Msn	7376.39	0.308406	0.000639933	5037.8	-0.67756	3.99e-07
Sema7a	235.151	-0.303348	0.147594	176.846	-1.16271	4.08e-07
Igsf9	897.988	-1.79056	3.09e-59	1058.07	-0.71087	4.22e-07
Coro1a	246.364	-1.00951	6.25e-07	476.342	0.965213	4.24e-07
4930502E18Rik	460.761	3.3693	3.15e-36	40.2725	-3.79534	4.41e-07
Rasd2	176.878	-0.103625	0.760183	336.211	1.42358	4.57e-07
Nxf3	226.923	1.77279	1.12e-19	53.3935	-3.00568	4.59e-07
Plin3	5068.05	0.141517	0.220034	3701.54	-0.66168	4.61e-07
Islr2	1628.65	0.997434	0.000277671	661.014	-1.54384	5.02e-07
Kcnh4	55.2011	-1.12655	0.000711527	140.487	1.41136	5.16e-07
Atp6v1f	3894.75	0.0579738	0.602245	2806.88	-0.821885	5.23e-07
Pcx	2214.4	-0.447827	0.00207468	1835.61	-0.926071	5.36e-07
Kalrn	420.076	-0.795749	0.00525497	342.037	-1.50411	5.54e-07
Fam198b	168.609	-2.47244	2.05e-10	176.959	-1.65836	5.56e-07
Alpl	5588.28	0.897987	5.01e-24	2823.26	-0.873089	5.65e-07
Sh3rf1	1073.49	0.0741177	0.67663	724.49	-1.05452	5.92e-07
Tbx20	174.46	-1.29553	4.25e-08	158.924	-1.47715	5.93e-07
Klb	42.439	-3.94288	9.35e-08	41.3907	-3.30195	5.95e-07
Bhmt	82.2062	1.07182	0.00060043	25.7865	-3.61758	6.02e-07
Perp	1037.5	-2.77874	2.85e-121	2514.98	0.897393	6.05e-07
Ogdhl	5534.26	0.138326	0.303706	4006.36	-0.696224	6.06e-07
Slc44a2	2031.37	-0.270372	0.210975	1545.55	-1.05876	6.06e-07
Lrtm2	38.2238	-3.62486	1.01e-08	36.2119	-3.68807	6.16e-07
Aff1	9276.98	1.95249	2.74e-22	2489.07	-1.22531	6.32e-07
Pilra	235.189	-0.657249	0.00332411	443.168	1.08182	6.5e-07
Tkt	26765.7	0.262606	0.020565	17817.8	-0.832484	6.63e-07
Htatip2	1076.14	1.67774	1.01e-59	365.43	-0.924521	7.28e-07
Spp1	18401.5	0.565431	0.000469578	10529.5	-0.934999	7.29e-07
Tns4	36.6169	-5.57059	3.75e-10	38.0782	-2.89193	7.29e-07
Gmfg	432.766	-1.19246	5.88e-07	406.267	-1.22009	7.42e-07
Zbtb7a	1977.86	-0.465482	8e-06	1712.23	-0.774815	7.5e-07
Greb1l	203.916	-1.00866	5.55e-07	397.24	0.978938	7.61e-07
Abtb1	1722.3	0.134546	0.329787	1255.84	-0.675574	7.84e-07
Rlbp1	311.032	-1.22831	1.59e-10	296.495	-1.17598	7.98e-07
Cpt1a	5716.53	1.13751	0.0160059	1967.45	-1.63414	8.33e-07
Zfp426	513	-0.163301	0.327301	794.255	1.00217	8.41e-07
Casd1	773.667	-1.15831	3.92e-18	775.943	-0.880793	9.02e-07
Bcas1	239.896	-1.79161	3.4e-16	246.18	-1.29457	9.27e-07
Parn	3081.56	0.0732907	0.527085	2301.55	-0.670179	9.54e-07
Nos3	612.331	-1.12985	4.32e-18	565.863	-1.19601	9.74e-07
Chil1	52.8546	-0.246388	0.501755	31.1004	-2.83404	1.04e-06
Mir7004	93.5793	0.260167	0.383979	138.799	1.23067	1.05e-06
Gipc1	8667.54	0.673	1.2e-13	4912.55	-0.810391	1.06e-06
Hpn	369.21	-1.77521	3.17e-08	364.069	-1.50841	1.06e-06
Pkp2	3776.68	-0.534192	0.0174259	3058.1	-1.16061	1.06e-06
Tex14	2098.48	0.171575	0.300517	2694.79	0.863535	1.08e-06
Cdc42ep5	299.242	-0.456106	0.00526409	243.064	-1.02209	1.15e-06
H2afy2	3338.16	0.410846	0.000505168	2154.62	-0.730115	1.16e-06
Pla2g16	528.945	-1.91694	1.15e-45	596.407	-0.94598	1.17e-06
Phf11d	3365.38	1.27073	3.87e-29	1468.93	-0.751209	1.18e-06
Peg3os	386.997	0.364032	0.0319061	459.924	0.864146	1.19e-06
Pigyl	1050.57	0.595689	0.0011642	573.503	-1.05255	1.19e-06
Aldh2	10450.2	-0.0250721	0.892613	7750.09	-0.82118	1.21e-06
Edn1	14.9552	-0.71723	0.16771	58.9856	2.17488	1.24e-06
Prx	1778.17	-0.0767671	0.640901	1365.08	-0.76398	1.24e-06
Gm11149	176.075	0.751188	0.00126298	78.7815	-1.67068	1.27e-06
Apod	365.094	0.311347	0.0881463	210.378	-1.36474	1.29e-06
B4galnt4	4937.98	0.696174	2.96e-05	2624.72	-0.998941	1.29e-06
Fgd5	823.17	-3.09208	2.51e-58	978.202	-1.24722	1.29e-06
Laptm5	1875.98	-0.594791	6.52e-06	1575.66	-1.03924	1.29e-06
Hmgcr	11712.2	0.941061	1.51e-19	6109.61	-0.676308	1.3e-06
Nphs1os	326.379	0.221365	0.5354	181.136	-1.68383	1.3e-06
Fam213a	1813.33	1.16792	6.19e-10	750.255	-1.11753	1.32e-06
Calu	14380.2	-0.0767636	0.666958	11069.2	-0.749662	1.34e-06
Rasal1	367.834	-0.156542	0.441775	273.723	-0.987573	1.34e-06
Oacyl	43.1438	-4.06088	6.65e-13	42.5272	-3.11542	1.37e-06
Ica1	550.691	-0.185727	0.359066	413.081	-0.993438	1.41e-06
Klhl22	2518.71	1.14465	8.65e-23	2084.35	0.816388	1.44e-06
C1galt1	814.994	0.0691702	0.791858	550.238	-1.05077	1.45e-06
Ubash3a	609.47	0.0018533	0.994189	425.827	-1.01904	1.45e-06
Abcg2	3817.34	-0.468889	0.0412954	3019.88	-1.1637	1.46e-06
Nxn	3089.32	0.440959	2.79e-07	1942.38	-0.784497	1.46e-06
Cotl1	2787.49	-2.34705	4.61e-81	3532.93	-0.71352	1.51e-06
Fn1	22742.7	0.112096	0.769399	13674.2	-1.48924	1.51e-06
Glrx	686.702	0.991577	3.24e-18	319.722	-1.01722	1.51e-06
Insig1	6094.17	1.24261	1.35e-12	2494.12	-1.01893	1.51e-06
Kdm5d	574.67	5.12587	2.43e-132	15.1747	-7.85379	1.51e-06
Nfat5	2082.16	-0.518466	0.000510986	3333.99	0.843186	1.54e-06
Serinc2	127.53	-1.36665	4.64e-07	116.364	-1.54759	1.55e-06
Smarca5_ps	103.776	0.259347	0.338901	153.071	1.2127	1.55e-06
Zswim6	620.235	-0.562887	0.0013437	1020.43	0.869509	1.55e-06
Ercc5	1176.8	-0.119802	0.325318	1528.76	0.67015	1.6e-06
Ooep	1848.39	0.0285393	0.858597	1360.95	-0.778857	1.6e-06
Cdc42ep1	382.939	-4.97496	2.22e-74	486.374	-1.30686	1.71e-06
Copg2	11867.2	0.158871	0.123894	8655.74	-0.644844	1.78e-06
Dsc2	112.268	-2.15472	1.1e-06	106.671	-2.11617	1.79e-06
Podxl	1326.01	-2.11838	2.76e-14	1411.36	-1.3352	1.82e-06
Gm5662	120.219	-0.523424	0.112451	309.04	1.68179	1.83e-06
Cd247	1226.75	-0.222891	0.0760693	1649.35	0.669501	1.86e-06
Rem2	43.5603	-1.94301	1.07e-06	127.698	1.40552	1.89e-06
Hcfc2	600.889	1.58315	1.59e-16	447.58	1.06606	1.9e-06
Rhobtb1	74.8525	-1.00309	0.000374887	58.3011	-2.09668	1.91e-06
4732471J01Rik	343.395	0.703746	0.000127844	375.878	0.988038	1.92e-06
Gjb4	252.036	0.0933396	0.787086	152.398	-1.5372	1.92e-06
Zfp334	427.308	-3.35219	2.54e-92	1017.31	0.765567	1.92e-06
Atp1a2	51.1549	-1.25984	0.0474635	39.0163	-5.10919	1.94e-06
Cdyl2	5863.86	-0.322046	0.00165954	4912.5	-0.73201	1.94e-06
Sh3d19	2887.12	0.121578	0.679001	1840.53	-1.20474	1.94e-06
Wfdc2	1501.54	0.676055	4.47e-06	750.783	-1.31441	1.94e-06
Chac1	1198.38	-0.509517	0.274576	893.204	-1.80213	2.05e-06
Gdap2	774.222	0.430819	0.00162751	852.651	0.756644	2.06e-06
Hsd17b11	3480.23	-0.331341	0.000725291	3022.22	-0.616854	2.09e-06
Adamts9	243.795	-0.8521	0.00828771	190.382	-1.85157	2.11e-06
Dgkh	473.857	-1.30967	4.38e-09	453.161	-1.23105	2.16e-06
Tspyl2	1449.13	0.477349	1.14e-06	1498.15	0.657322	2.17e-06
BC021614	512.256	1.44382	2.76e-14	162.614	-1.7688	2.2e-06
Sh3gl2	3362.02	1.11321	4.85e-21	1570.84	-0.775616	2.21e-06
Ccdc112	1457.72	-0.995269	1.62e-21	2819.73	0.977843	2.24e-06
Sft2d2	2957.62	-0.0858063	0.701275	2180.58	-0.925642	2.27e-06
Tfap2e	10.9084	0.35107	0.493095	35.4811	2.76746	2.27e-06
Gm5039	54.4345	-0.800383	0.0516625	173.183	1.88005	2.28e-06
Ubap1l	240.851	-0.259484	0.436405	162.336	-1.69515	2.28e-06
Fggy	249.692	-1.23318	5.55e-08	228.941	-1.35861	2.29e-06
Dpysl2	1053.76	1.09071	3.81e-16	480.38	-0.905122	2.32e-06
Mad2l1	7744.98	-0.110216	0.388071	6226.36	-0.63597	2.34e-06
2410141K09Rik	615.539	-2.08068	8.28e-36	1766.72	1.35572	2.37e-06
Zscan4c	126.23	-1.61189	1.32e-10	372.782	1.51863	2.37e-06
A630089N07Rik	236.07	0.016754	0.959745	376.354	1.17227	2.41e-06
H2afj	3058.36	-0.463848	0.0151714	2519.27	-0.979043	2.42e-06
Tmem173	221.514	1.7315	5.83e-15	59.2761	-1.87519	2.43e-06
Lexm	245.735	-1.03398	2.99e-06	219.546	-1.27495	2.46e-06
Dusp10	91.4946	1.30325	6.6e-07	97.838	1.49592	2.48e-06
Paox	1564.91	0.435012	1.02e-05	1004.89	-0.71215	2.48e-06
Scn2b	198.209	-1.33977	0.000504209	172.173	-1.91609	2.49e-06
Zeb2	55.2515	-1.24367	0.00792515	209.521	2.00056	2.59e-06
Adad2	140.713	-1.42924	2.73e-11	308.457	1.03329	2.6e-06
Fam81a	1645.82	0.870467	2.02e-14	819.823	-0.966034	2.6e-06
Tlx3	82.9312	0.946885	0.00260089	101.222	1.4458	2.64e-06
Tmlhe	96.6311	-0.0527656	0.88449	57.0824	-2.03431	2.65e-06
Nos1	987.996	-0.689884	3.69e-06	803.1	-1.30925	2.67e-06
Zfp750	132.684	-0.787715	0.00205965	262.502	1.09484	2.69e-06
Zbtb21	1939.59	0.348662	0.00136189	2112.79	0.658693	2.76e-06
Ppm1d	1475.57	-0.61473	5.29e-08	2273.04	0.706715	2.83e-06
Myo5c	830.76	0.259744	0.0539668	558.066	-0.796883	2.86e-06
Pir	1519.41	0.815933	1.12e-13	762.167	-1.0393	2.86e-06
Baz1a	2069.48	-0.212318	0.109078	2846.06	0.722104	2.91e-06
Pex5	4238.11	0.205138	0.0176769	3053.21	-0.625638	2.91e-06
Gldc	7657.15	-1.10281	6e-07	7159.33	-1.14017	2.94e-06
Fdxr	967.853	-0.508105	0.00018894	820.517	-0.901678	3.02e-06
Smox	763.189	1.17806	5.35e-21	633.533	0.855065	3.05e-06
Mical1	1909.85	0.681399	1.28e-08	1016.04	-1.03607	3.11e-06
Pcsk9	539.266	3.12323	3.71e-20	57.9421	-2.52529	3.17e-06
Il27ra	140.692	-0.852172	0.0168669	110.845	-1.82583	3.43e-06
Adgra2	114.265	-0.484615	0.147244	284.164	1.64328	3.46e-06
Hmga2	623.75	0.118886	0.494689	802.683	0.826812	3.49e-06
Cldn7	324.864	-0.678654	0.0136433	260.921	-1.39232	3.57e-06
Clstn1	8849.62	0.307987	0.00621672	6047.5	-0.666545	3.57e-06
Zscan4a	64.2635	-1.94574	3.76e-07	211.395	1.60001	3.57e-06
Igdcc3	787.481	1.2667	4.42e-15	307.883	-1.1743	3.59e-06
Il4i1	180.553	-0.440737	0.154896	131.465	-1.56976	3.68e-06
Srgap3	592.172	-0.0685256	0.847045	382.387	-1.49876	3.73e-06
Snx10	3577.73	-0.0865749	0.590005	2773.44	-0.733539	3.79e-06
Fam13b	1039.91	0.144778	0.366397	1223.04	0.657231	3.83e-06
Gars	27194.1	-0.137968	0.423416	21195.3	-0.782981	3.94e-06
Stard8	265.852	-3.47631	3.7e-29	313.365	-1.4008	4.04e-06
Pogk	83.4144	-0.13856	0.763449	199.222	1.76557	4.12e-06
Srpr	6733.27	-0.501839	3.21e-10	5923.53	-0.746033	4.12e-06
Acad10	701.767	-0.993858	1.58e-11	680.141	-0.868844	4.24e-06
Tnfrsf12a	400.131	-0.598568	0.000426439	619.073	0.717787	4.24e-06
Tep1	1381.96	-0.596738	1e-06	1260.71	-0.719536	4.28e-06
Fbp2	52.8188	-4.62784	8.4e-18	60.7788	-1.81152	4.29e-06
Zmat4	519.022	-1.71642	2.97e-09	512.114	-1.43547	4.3e-06
Tecpr1	1020.98	0.428442	9.61e-05	620.004	-0.923457	4.45e-06
Arl4c	243.608	-1.43138	1.45e-06	229.743	-1.42824	4.52e-06
Kbtbd7	1011.37	0.249728	0.054444	1162.15	0.690256	4.58e-06
Crtac1	211.023	-0.283966	0.244787	148.766	-1.44367	4.71e-06
Gm8300	72.2561	-0.182555	0.59151	161.532	1.6354	4.77e-06
Hnrnph1	10929.5	-1.01608	4.45e-29	18161.1	0.661073	4.79e-06
Muc1	109.129	-0.0956628	0.781148	192.766	1.27804	4.79e-06
Zfp266	2741.38	-0.0928557	0.385727	3480.65	0.638096	4.87e-06
Gng2	1025.53	-1.30412	1.48e-07	975.264	-1.25151	4.91e-06
Hsf5	51.3722	0.926859	0.013113	73.015	1.72382	5.06e-06
Vill	446.399	-3.10123	1.48e-74	589.4	-0.810027	5.06e-06
Mdfi	327.317	-1.11378	4.29e-11	316.666	-0.989758	5.07e-06
Nsrp1	2598.51	0.489728	1.38e-07	2603.65	0.594692	5.08e-06
Casc3	5107.35	0.818464	1.86e-16	4500.17	0.625938	5.13e-06
Got1	9875.64	-0.66314	1.12e-15	9517.32	-0.587017	5.16e-06
Nsmaf	1256.33	0.172545	0.238041	1492.59	0.700566	5.2e-06
Zscan4f	69.8253	-1.21934	0.000197486	204.462	1.60565	5.2e-06
Mpped1	14.8367	-3.52408	2.23e-05	61.9297	1.75034	5.23e-06
Prph	1095.3	0.0507705	0.777315	803.362	-0.75847	5.26e-06
Abr	3965.71	-0.0322579	0.845129	3038.26	-0.704745	5.28e-06
Gm14124	730.714	-0.578581	0.0014778	1180.77	0.816108	5.3e-06
Col26a1	38.3437	-2.25295	2.81e-06	34.1143	-2.86084	5.41e-06
Glo1	5833.15	0.104882	0.412772	4360.67	-0.62536	5.46e-06
Copg1	11547.3	-0.131157	0.37892	9192.07	-0.696334	5.49e-06
Fads1	5433.96	0.94827	1.37e-12	2716.45	-0.79841	5.49e-06
1190002N15Rik	1923.14	0.769729	5.46e-13	1053.23	-0.773463	5.58e-06
Ndrg4	567.214	-0.481465	0.00161877	845.687	0.711832	5.58e-06
Pth1r	103.99	-2.97929	7.5e-27	121.245	-1.29514	5.59e-06
Esco1	1789.06	0.207714	0.178233	2099.58	0.702837	5.66e-06
Prosc	3697.48	0.152067	0.109448	4165.34	0.565893	5.68e-06
Wdr89	1510.81	-0.26198	0.0239304	1217.15	-0.800867	5.68e-06
Zfp935	431.655	0.0902049	0.619513	545.907	0.765908	5.81e-06
Foxp1	1844.24	-3.18977	1.94e-156	4164.68	0.67543	6.02e-06
Spink1	82.5526	-7.74853	8.7e-13	349.646	1.66429	6.2e-06
Zic5	585.394	0.907177	1.01e-09	557.33	0.876761	6.2e-06
Clk1	3158.79	-0.0993893	0.383497	4016.94	0.635457	6.21e-06
Araf	2443.39	0.562365	1.47e-06	2437.18	0.656991	6.23e-06
Lipa	541.083	-0.662699	0.0347353	428.568	-1.46127	6.23e-06
Phyh	1696.34	0.218787	0.0846988	1181.36	-0.72064	6.3e-06
Ccdc3	931.656	-2.39859	5.15e-61	993.567	-1.46742	6.31e-06
Esyt3	725.806	-0.23448	0.386533	537.976	-1.11605	6.31e-06
Cdh13	4.80873	-0.739965	0.158047	37.684	2.96659	6.43e-06
Rpl10l	4956.29	1.8307	3.1e-16	1399.19	-1.27346	6.48e-06
2310045n01rik_mef2b	767.851	0.0187998	0.920318	571.014	-0.74688	6.56e-06
St3gal4	819.46	1.33308	4.62e-19	323.795	-0.989868	6.56e-06
Rusc1	443.238	0.165314	0.533208	614.786	1.00967	6.57e-06
9930014A18Rik	83.7273	-0.381601	0.225499	57.7072	-1.7692	6.95e-06
Gm5134	110.178	-0.720683	0.0163638	83.499	-1.80851	6.95e-06
Pcbd1	185.605	-1.07975	5.76e-08	176.094	-1.04893	7.09e-06
Zfp386	373.038	-0.292779	0.135473	563.347	0.852583	7.2e-06
Ly6e	2852.7	0.15969	0.202723	2056.87	-0.678648	7.36e-06
Eml2	2554.88	0.834707	0.000361015	1208.18	-1.16085	7.37e-06
Usp46	1577.17	0.61762	1.25e-09	903.037	-0.848262	7.58e-06
Rian	6783.16	-0.70449	1.63e-06	12022.8	0.937594	7.64e-06
Serf1	109.716	-1.17762	4.84e-07	265.175	1.29564	7.68e-06
Ctsb	5030.26	0.413885	0.00589863	3233.21	-0.724003	7.71e-06
Tnfrsf19	167.698	0.273811	0.268786	223.631	1.02002	7.8e-06
Sphk1	74.4783	0.920412	0.00960019	100.767	1.61979	7.89e-06
Mob4	2718.06	0.105208	0.471975	3262.31	0.667988	8e-06
Mapkapk5	3451.98	0.260624	0.00300081	3728.39	0.563838	8.06e-06
Chst15	41.5084	-1.66979	0.000397224	35.2119	-2.67218	8.09e-06
Gm16386	142.12	0.16519	0.581468	201.433	1.05402	8.09e-06
Tbx19	25.0823	-1.65907	0.000564349	19.117	-4.85315	8.09e-06
Wdr47	627.554	0.0895238	0.617915	812.574	0.812708	8.09e-06
Lrriq4	769.042	0.622253	0.00259938	400.902	-1.17603	8.24e-06
2610528J11Rik	44.0405	-4.34489	8.27e-16	44.6049	-2.82572	8.34e-06
Nphs1	2511.63	0.044849	0.919143	1546.87	-1.49542	8.48e-06
Sema3e	97.4581	-3.08608	3.11e-17	286.581	1.19998	9.34e-06
Tmem63a	473.786	0.172998	0.597377	286.754	-1.3267	9.34e-06
Akr7a5	1024.25	-0.120571	0.45398	791.024	-0.788385	9.44e-06
Itgb7	990.72	-1.27158	2.35e-25	1053.28	-0.743787	9.44e-06
Slc41a3	255.205	0.528176	0.115198	122.572	-1.68573	9.44e-06
Ttc26	1351.39	0.130976	0.294469	984.81	-0.676099	9.44e-06
Ogg1	1691.87	0.375602	0.000132923	1140.61	-0.62353	9.49e-06
Piwil4	76.4003	-2.80025	2.04e-16	76.1168	-2.19346	9.5e-06
Bdh2	330.708	-3.14019	5.43e-57	425.195	-0.919217	9.62e-06
Tnfrsf21	2461.35	1.37058	5.92e-43	1012.66	-0.784537	9.75e-06
Cpne9	274.231	0.476049	0.0541248	143.935	-1.42318	9.76e-06
Pclo	31.5421	0.418186	0.372566	58.2757	1.81556	1.03e-05
Adssl1	196.17	-1.91307	7.68e-08	191.69	-1.65857	1.04e-05
Ankrd35	691.495	-0.0322038	0.876247	519.908	-0.77365	1.04e-05
Irs2	331.059	0.285408	0.4725	594.81	1.59997	1.04e-05
Etnk1	14710.8	-0.249659	0.228244	11299.5	-0.97457	1.08e-05
Spint1	3783.3	1.12921	1.46e-21	1782.54	-0.71586	1.08e-05
Stat5a	221.322	0.714614	0.00234724	104.411	-1.43097	1.08e-05
Sncg	285.996	0.495299	0.0137907	155.277	-1.25061	1.12e-05
Slc15a1	1123.41	1.26262	1.63e-09	415.738	-1.38355	1.14e-05
1810032O08Rik	877.744	-0.266542	0.0496186	1191.89	0.655453	1.15e-05
Pten	4288.39	-0.126504	0.325318	5488.22	0.626626	1.16e-05
Ap1g2	747.61	-0.288756	0.139737	578.401	-0.992826	1.18e-05
Gm13580	62.5696	0.368704	0.313981	28.2977	-2.80126	1.23e-05
Tubb2a	2236.13	0.466648	0.110092	1200.19	-1.31374	1.23e-05
Zfp715	1486.7	0.701945	3.31e-08	1406.71	0.671799	1.23e-05
Anxa8	136.461	-1.09153	5.8e-05	120.058	-1.42043	1.27e-05
Skap2	6164.72	0.834185	4.51e-23	3432.44	-0.618652	1.27e-05
Fbxo17	474.327	-0.735269	0.000109479	428.55	-0.907849	1.28e-05
Scmh1	669.513	-0.108471	0.438819	954.552	0.863054	1.28e-05
Aldh9a1	5756.33	-0.306691	0.000653428	4997.08	-0.589959	1.29e-05
Fam117b	2244.22	0.384043	0.00029251	2375.75	0.623622	1.31e-05
Slc1a3	462.297	-5.75761	1.91e-85	617.379	-1.11675	1.31e-05
Tyro3	4399	1.24235	1.71e-38	2005.3	-0.646312	1.32e-05
Cisd3	1044.23	-0.570123	0.00483938	887.428	-0.975393	1.36e-05
9230114K14Rik	109.874	-0.795941	0.00246706	215.603	1.06153	1.37e-05
Mirt1	99.0104	1.6975	4.87e-08	22.6026	-3.68317	1.37e-05
Gpx3	654.145	-2.11649	1.06e-70	798.338	-0.740767	1.38e-05
Tsc22d4	1930.86	-0.0149894	0.925856	1454.31	-0.744205	1.38e-05
Btbd18	214.479	1.1367	4.38e-06	232.105	1.35181	1.39e-05
Rbm20	175.703	0.529817	0.181134	289.113	1.65568	1.4e-05
Magee1	122.228	0.436799	0.0501529	158.031	1.0807	1.42e-05
Nfu1	5998.07	0.319098	0.00888428	4009.78	-0.726878	1.42e-05
Fahd1	597.001	-0.106157	0.523198	458.99	-0.784544	1.47e-05
Spryd3	1302.31	0.246189	0.0418921	1480.55	0.660038	1.47e-05
Brdt	34.1516	0.390614	0.348897	59.0779	1.63009	1.53e-05
Sorcs2	181.412	0.268248	0.224085	107.83	-1.25426	1.54e-05
Themis	28.5058	-9.06004	7.87e-09	29.2042	-3.26136	1.54e-05
Wdr20rt	128.742	2.44414	1.74e-25	20.5636	-2.94306	1.55e-05
Errfi1	680.52	-0.781991	1.46e-09	1075.04	0.660417	1.57e-05
Fgd4	393.584	-0.113988	0.557051	298.249	-0.851503	1.57e-05
Gm10324	180.735	-1.26889	1.56e-05	500.47	1.48454	1.59e-05
Bst1	61.2027	0.651733	0.0884233	23.3688	-3.04664	1.64e-05
Dlg5	4778.73	0.81123	3.54e-11	2534.26	-0.810757	1.64e-05
Mtr	2414.02	-0.543861	4.99e-10	2262.04	-0.568441	1.7e-05
Col6a4	85.929	-5.95363	2.87e-24	113.422	-1.18641	1.71e-05
Dchs1	21.3378	-0.651922	0.182655	68.8446	1.88466	1.71e-05
Ddx58	1453.41	-0.113525	0.334136	1147.36	-0.697183	1.72e-05
Lpl	433.079	-0.79412	1.74e-06	360.343	-1.31106	1.73e-05
Tgoln1	6250.03	0.586605	1.5e-08	3877.48	-0.609276	1.73e-05
As3mt	846.579	-0.711456	1.22e-05	744.334	-0.981695	1.74e-05
Gm15816	30.6927	-3.33295	1.58e-10	31.225	-2.33754	1.74e-05
Oxct1	4143.44	0.428859	9.23e-06	2680.48	-0.690301	1.74e-05
Fry	1169	0.428158	0.0947207	663.207	-1.14218	1.75e-05
AI464131	918.8	0.83988	8.76e-13	483.857	-0.793674	1.76e-05
Fam178b	1266.91	1.89576	7.22e-19	810.982	1.08119	1.78e-05
Zfp280c	1306.73	-0.212764	0.221985	1800.64	0.720158	1.78e-05
Ubap1	3330.47	0.644239	3.61e-10	3175.96	0.628004	1.8e-05
Cntn2	338.805	-0.213226	0.359836	249.882	-1.08875	1.88e-05
Aass	205.974	-2.42459	4.02e-33	249.066	-0.914569	1.89e-05
Cnnm1	209.482	0.418358	0.0361611	254.956	0.946328	1.9e-05
Leprot	3866.49	0.596983	1.72e-12	2424.44	-0.56621	1.93e-05
Nuak1	477.525	-1.38794	4.06e-16	500.675	-0.88215	1.93e-05
Agpat2	1896.2	-0.225122	0.111247	1527.63	-0.760804	1.95e-05
Ppm1h	222.556	-1.26596	1.99e-09	442.663	0.894779	1.96e-05
NM_001310632	39.254	-1.13565	0.00328189	137.793	1.90209	1.97e-05
Cebpe	4.75391	-2.30101	0.0297947	31.1031	2.43614	1.98e-05
Cc2d2a	1354.56	-0.214061	0.233171	1071.33	-0.817116	2.01e-05
Chchd3	7241.65	0.337051	0.00299405	4971.3	-0.611348	2.01e-05
Pou2f1	3972.17	-0.251289	0.0788368	5335.85	0.639997	2.05e-05
Plpp3	941.346	-0.104203	0.764018	611.366	-1.51921	2.12e-05
Yod1	221.098	0.122802	0.614728	291.544	0.872175	2.12e-05
Axin2	1056.25	1.00705	3.05e-09	489.868	-0.956721	2.16e-05
Hrk	332.938	-0.580623	0.162875	244.687	-1.87008	2.16e-05
Lig3	4212.84	-0.334798	0.0372362	3527.13	-0.750975	2.16e-05
Ptpdc1	237.456	-1.06553	8.64e-06	451.812	0.883906	2.16e-05
Parp1	37965.5	-0.0560272	0.699726	30392.3	-0.581781	2.18e-05
Zfp345	733.554	0.0103539	0.96569	974.204	0.798712	2.18e-05
Lamc2	1008.99	-0.217745	0.265775	727.169	-1.20204	2.19e-05
Plagl1	1684.72	3.23958	1.62e-60	486.347	1.06644	2.23e-05
Pold2	6360.07	-0.182551	0.11804	5296.8	-0.594274	2.23e-05
Fancd2	7487.69	-0.200266	0.253084	6045.14	-0.720309	2.3e-05
Esrrb	34267.1	0.222664	0.027962	24911.4	-0.563144	2.33e-05
Cpeb1	161.176	0.432754	0.257834	249.757	1.45465	2.34e-05
Foxp4	3860.42	-0.0363503	0.875721	2929.66	-0.738893	2.35e-05
Ring1	689.955	-0.236414	0.186654	935.981	0.667124	2.35e-05
Zfp235	296.346	-0.122046	0.584749	420.886	0.839027	2.35e-05
En1	12.2808	-0.0226115	0.968171	39.618	2.28334	2.38e-05
Fam213b	535.618	-0.526436	0.0144419	450.989	-0.961796	2.38e-05
Slc9b2	170.912	-3.46538	7.68e-34	212.865	-1.13249	2.38e-05
Gm13128	123.436	1.97708	2.68e-16	26.7759	-2.4851	2.4e-05
Ppp1r1a	603.67	-0.54088	3.99e-05	534.006	-0.771696	2.4e-05
Usp17le	37.7338	0.254298	0.52251	72.8525	1.67869	2.4e-05
Fzd3	374.566	-1.32013	2.32e-17	697.113	0.746622	2.41e-05
Bdh1	1741.88	0.804002	3.44e-14	979.866	-0.620507	2.44e-05
Gata1	49.0062	-3.3787	1.34e-12	52.8281	-1.90882	2.44e-05
Txlng	2888.6	-0.268149	0.00767033	3789.17	0.578984	2.44e-05
Lpar5	321.305	-0.0204771	0.941907	223.112	-1.05886	2.46e-05
Pdia3	16373	-0.380187	0.00223282	14029.8	-0.708691	2.46e-05
Immt	17784.8	0.135938	0.206037	13033.6	-0.650435	2.48e-05
Tspan14	2981.28	0.990768	5.93e-15	1431.32	-0.87234	2.49e-05
Mt4	27.6646	-2.03929	0.00505807	23.5987	-4.03552	2.5e-05
Rerg	335.94	1.18923	4.16e-09	131.098	-1.29661	2.5e-05
Ralb	2960.39	0.816671	1.46e-19	1634.61	-0.6666	2.53e-05
Cars	8474.4	0.171139	0.122583	6215.62	-0.598747	2.54e-05
Tmem102	568.046	0.353453	0.0758722	349.991	-0.957535	2.56e-05
Vegfc	1132	-0.52772	0.000188389	969.566	-0.871475	2.71e-05
Unc5b	824.958	-0.916005	7.76e-14	825.291	-0.677473	2.72e-05
Aim1l	700.717	-0.866767	1.09e-09	667.833	-0.809807	2.8e-05
Impa2	4252.77	0.517229	0.000897179	2589.15	-0.763007	2.83e-05
Elovl4	618.815	-0.689726	0.00415448	1183.42	1.06811	2.84e-05
Mt1	6152.62	0.889288	1.28e-05	2991.17	-0.970307	2.84e-05
Rad18	2313.87	-0.160914	0.284857	1863.75	-0.681014	2.86e-05
Selk	1909.53	0.626052	2.39e-06	1908.98	0.713056	2.87e-05
Lrrc4	55.6283	-0.433658	0.313727	37.2248	-2.27746	2.88e-05
Tacc2	5093.16	0.373226	5.43e-05	3517.22	-0.543238	2.89e-05
Gngt2	131.152	-2.72442	1.01e-16	334.708	0.979229	2.92e-05
Myh3	307.879	-0.583854	0.00610815	261.908	-0.977998	3.03e-05
Galnt1	4647.73	0.210165	0.0309602	3420.76	-0.541346	3.05e-05
Igsf23	189.8	1.36988	1.31e-12	66.2398	-1.42637	3.06e-05
Fam21	9314.32	0.496064	8.48e-05	5945.7	-0.626965	3.07e-05
Smarcd3	868.741	1.13358	6.28e-17	394.757	-0.827652	3.07e-05
Pnisr	3556.69	0.258582	0.00714969	3887.28	0.5842	3.08e-05
Kat2b	4513.18	0.423175	0.0144271	2855.88	-0.754526	3.12e-05
Lrrc8d	4253.5	-0.0279028	0.848018	3392.3	-0.560959	3.12e-05
Rbm48	1204.54	0.343754	0.0119503	1351.39	0.712108	3.12e-05
Slc29a3	784.71	-0.512764	4.01e-06	710.207	-0.656205	3.12e-05
Hkdc1	39.3484	-3.53068	9.5e-08	39.541	-2.56062	3.17e-05
1700019A02Rik	125.312	2.22016	7.53e-15	22.9237	-2.67462	3.18e-05
Lrr1	793.678	0.495406	2.73e-05	816.503	0.652875	3.18e-05
Gm21283	482.26	3.76431	6.06e-79	34.3254	-2.98065	3.19e-05
Dusp2	24.4745	-1.97217	9.22e-05	73.1663	1.38401	3.21e-05
Pramef12	2388.71	0.530171	1.27e-06	1373.56	-0.967545	3.22e-05
Des	921.446	-1.83751	8.22e-53	1057.22	-0.81707	3.23e-05
Ncapd2	21789.3	-0.322936	0.00128636	19260.4	-0.548679	3.25e-05
Tubb2b	15353.1	0.713347	1.02e-05	8062.46	-0.993735	3.25e-05
Tpi1	14316.4	0.0861127	0.591914	10724.7	-0.634847	3.27e-05
Capsl	301.716	0.167534	0.448097	188.004	-1.22866	3.34e-05
Col6a5	87.1052	-1.33685	2.12e-05	187.925	1.0004	3.34e-05
Dppa5a	23154	-0.294433	0.0332154	19742.8	-0.632161	3.36e-05
Mmp11	1733.01	0.123535	0.415202	1211.98	-0.822623	3.36e-05
Htra2	2214.64	0.165605	0.278395	1577.7	-0.705769	3.4e-05
Ccnl1	2309.51	0.0186167	0.908402	2859.41	0.660882	3.43e-05
Nynrin	4498.39	1.3938	8.84e-33	1694.13	-1.06947	3.45e-05
Cxxc1	2512.87	0.432221	6.32e-05	2576.4	0.593443	3.46e-05
G630025P09Rik	570.821	0.357613	0.0685532	352.759	-0.937758	3.46e-05
Porcn	593.608	-0.636295	9.36e-05	1020.01	0.899152	3.46e-05
Atp2b2	74.3651	-3.42651	1.92e-12	79.0742	-1.98698	3.51e-05
Espn	358.68	-1.29992	9.56e-17	366.883	-0.902576	3.56e-05
Pcolce2	2586.74	1.00339	1.6e-18	1196.79	-0.998544	3.6e-05
Ift122	586.329	-0.323505	0.0564852	464.444	-0.938629	3.71e-05
Fzd2	292.347	-2.06835	5.55e-33	650.974	0.859339	3.72e-05
Mthfd1l	8282.32	-0.260936	0.188951	6600.06	-0.847343	3.79e-05
Mfn1	4391.24	0.718097	9.02e-15	3964.32	0.574915	3.8e-05
Ptpn14	823.06	-2.07089	4.48e-40	1843.31	0.871286	3.84e-05
Nars	23857	0.0680438	0.618632	18150	-0.590792	3.91e-05
Sec61a1	14206.8	-0.145626	0.380902	11341.2	-0.697612	3.93e-05
Ndn	915.341	1.36492	1.68e-30	730.796	0.943949	3.94e-05
Nnat	598.013	-0.936863	3.1e-06	567.872	-0.905589	4.05e-05
Retsat	1124.33	-0.405299	0.0301055	946.693	-0.805863	4.05e-05
Shoc2	3164.4	0.593625	9.68e-05	3122.21	0.660658	4.05e-05
Bmper	27.2678	-3.08079	5.36e-07	26.6833	-2.6537	4.27e-05
Rhob	2076.22	0.900575	0.000911645	2237.24	1.13013	4.27e-05
Cgnl1	847.233	-2.07103	2.81e-70	1064.46	-0.615489	4.29e-05
Efcab12	203.452	-0.418309	0.1318	156.993	-1.20898	4.3e-05
Zfp654	1482.51	0.520002	2.06e-05	1493.21	0.634747	4.3e-05
Acacb	1810.37	-0.0397585	0.837413	1393.82	-0.687629	4.34e-05
Tgoln2	3689.14	0.550715	1.03e-06	2318.35	-0.611569	4.42e-05
Mfng	446.684	-0.852989	2.31e-09	421.979	-0.826073	4.45e-05
Optn	494.858	-0.477662	0.171891	371.495	-1.45878	4.53e-05
Acsl6	403.932	0.261288	0.392209	240.432	-1.22075	4.54e-05
Fgf4	8431.41	-0.238031	0.179776	6552.11	-0.906579	4.55e-05
Fabp3	5111.41	-0.452655	0.118341	3406.5	-2.10223	4.65e-05
Lgals6	23.7617	-1.00603	0.0352588	74.8124	1.71175	4.65e-05
2510009E07Rik	354.888	5.54249	5.66e-78	49.247	2.35293	4.69e-05
Akap11	5328.86	-0.396991	0.000673119	7238.85	0.565034	4.71e-05
Selenbp1	117.098	-1.86903	2.51e-09	120.007	-1.34168	4.71e-05
Snd1	16700.4	0.338285	6.42e-05	11827.2	-0.50557	4.71e-05
Mir6973b	9.59622	-0.0558524	0.920356	29.5835	2.16686	4.75e-05
Dhcr7	5076.97	0.734985	1.17e-05	2765.31	-0.810583	4.78e-05
Fnbp4	4486.62	-0.0646212	0.630403	5489.52	0.571286	4.82e-05
Plekha3	1738.44	0.0239731	0.85581	2098.2	0.608747	4.84e-05
Fam3c	3651.58	-0.622189	0.000559861	3258.34	-0.824953	4.88e-05
Enpp3	1215.58	-2.3763	2.47e-34	1470.11	-0.881838	4.9e-05
Gcnt3	18.9411	-4.49733	2.5e-06	19.1104	-3.05626	4.94e-05
Glg1	5936.97	-0.197675	0.199295	4902.08	-0.637018	5.02e-05
Malat1	3857.87	-0.732463	8.21e-07	6235.87	0.725071	5.02e-05
Gm5424	12331.8	0.157834	0.235656	8925.29	-0.659739	5.11e-05
Slc22a18	53.0979	-3.53772	1.91e-10	56.1328	-2.0898	5.12e-05
Ass1	12333.4	0.15761	0.236851	8927.03	-0.659354	5.15e-05
Kif1bp	1657.56	0.292342	0.00699455	1771.63	0.562708	5.16e-05
Wbscr27	620.494	-0.497978	0.0443926	505.47	-1.05459	5.19e-05
Tcea3	4675.4	-1.12618	1.36e-17	4840.2	-0.726632	5.21e-05
Elmo1	633.526	-1.01927	2.85e-05	589.319	-1.06549	5.27e-05
Map1a	3228.26	-0.52183	0.00418862	2617.4	-1.09246	5.33e-05
Gm2022	57.003	-0.465796	0.22182	142.072	1.60076	5.37e-05
9430069I07Rik	36.4054	1.28271	0.000917201	9.37575	-6.89902	5.38e-05
Ube2e1	2856.75	-0.201277	0.243533	3911.75	0.707836	5.39e-05
Misp	151.29	-0.486434	0.151015	113.817	-1.45217	5.45e-05
Fbxo2	1504.35	-0.216113	0.295709	1179.19	-0.851268	5.51e-05
Maml2	123.682	1.36041	2.86e-09	37.9645	-2.21066	5.51e-05
Fcgr2b	153.271	1.04114	0.000147979	57.6174	-1.83087	5.61e-05
Gm2016	84.7674	-0.559422	0.0930939	199.769	1.47214	5.62e-05
Fam53c	2884.68	0.115497	0.5887	3660.69	0.780268	5.75e-05
Ccdc137	1030.24	0.228955	0.239096	1252.15	0.781921	5.78e-05
Cnksr2	134.285	1.47392	4e-08	122.494	1.33312	5.87e-05
Tmem63c	92.8634	-0.338231	0.262069	64.2475	-1.63013	5.96e-05
Lgmn	2722.35	0.398152	0.0511698	1686.46	-0.85566	6.04e-05
Pax8	45.3428	-2.09227	2.46e-07	44.7654	-1.73684	6.1e-05
Rab6a	5487.77	0.131778	0.184723	6091.69	0.512245	6.1e-05
Hnrnph3	2213.08	-0.906445	2.04e-24	3388.68	0.527917	6.12e-05
Eda2r	2464.69	-0.453173	0.0735962	4186.32	0.965006	6.19e-05
Mdm4	6656.62	-0.134156	0.589413	9912.05	0.913176	6.29e-05
D630023F18Rik	348.346	-0.641839	8.3e-05	545.256	0.709305	6.38e-05
Padi3	178.788	-1.31973	5.42e-09	177.348	-1.04991	6.38e-05
Sox7	103.797	-7.18612	3.56e-19	120.136	-1.93717	6.39e-05
Serpina3m	1226.51	6.40335	2.68e-242	13.7361	-5.58332	6.46e-05
Stambpl1	212.289	-0.147732	0.67082	145.637	-1.31626	6.46e-05
Id4	405.855	1.44779	2.81e-07	130.996	-1.49982	6.47e-05
Grtp1	2981.91	0.167068	0.128793	2108.92	-0.72534	6.52e-05
Hormad2	269.075	0.671123	0.000231648	307.083	1.0169	6.52e-05
Kdelr3	1443.19	-1.10673	7.21e-06	1349.74	-1.12079	6.62e-05
A4galt	893.532	2.09878	1.27e-25	216.083	-1.30805	6.65e-05
Rarres2	199.749	-1.05924	1.47e-05	185.174	-1.11504	6.65e-05
Gm6792	153.098	0.91637	0.00862938	183.747	1.37868	6.74e-05
Cecr5	2642.69	0.531658	3.02e-08	1687.93	-0.586427	6.88e-05
Adam33	6.3345	0.240042	0.642728	24.6986	2.88518	7.05e-05
Themis2	33.44	-2.84629	1.4e-07	98.8472	1.20643	7.11e-05
Anxa6	4096.4	-1.51182	1.28e-31	4424.09	-0.843691	7.12e-05
Pld3	2009.92	0.26252	0.0556332	1411.09	-0.622729	7.2e-05
G6pc3	659.877	-0.147974	0.338973	530.114	-0.670334	7.26e-05
Zfp770	1380.29	0.423792	0.00653127	1459.96	0.656989	7.29e-05
Mpp6	7046.6	0.344361	0.0208018	4680.53	-0.702643	7.3e-05
Mvk	1921.17	0.679693	1.21e-06	1079.06	-0.801107	7.31e-05
Phf19	679.53	-2.51471	1.02e-67	862.144	-0.758549	7.34e-05
Zfp74	759.763	-0.440782	0.000549179	1070.96	0.612895	7.4e-05
Prps2	2895.87	-0.245252	0.156327	2304.94	-0.816755	7.43e-05
Surf1	1372.84	0.681009	8.37e-14	1284.43	0.615433	7.46e-05
Thbs3	207.355	-1.29626	1.08e-08	413.247	0.872115	7.46e-05
Adcy7	160.206	-2.41347	5.04e-17	387.439	0.92595	7.48e-05
Hopx	73.2277	-3.39392	3.76e-15	84.0493	-1.50799	7.48e-05
Mfsd2a	22.0311	-1.10726	0.0310879	62.4213	1.47945	7.48e-05
Txnrd3	1510.01	1.19186	3.48e-26	672.902	-0.800995	7.48e-05
Slc39a8	113.282	-0.854614	0.00772885	91.6722	-1.58165	7.5e-05
Plxdc2	82.3263	-1.13126	0.000444626	181.638	1.10897	7.59e-05
Ivd	1791.92	0.0237539	0.878389	1363.83	-0.651378	7.63e-05
Lgals4	24.7931	-1.03188	0.0247571	76.2884	1.66597	7.65e-05
Kazn	2728.41	0.215882	0.214947	1880.86	-0.741219	7.76e-05
Nat8f4	422.112	-0.078462	0.657194	310.426	-0.903715	7.76e-05
Taf1b	1428.5	0.112796	0.435305	1063.44	-0.617756	7.76e-05
Mob1a	2983.49	0.301239	0.00911921	2099.75	-0.569508	7.81e-05
Parvb	5470.92	-1.386	2.9e-10	5509.92	-1.03579	7.83e-05
Idh1	7965.22	0.751479	1.04e-07	4471.74	-0.686821	7.88e-05
Kcns3	439.874	1.39382	3.62e-08	153.733	-1.29783	7.88e-05
Nlrp9b	73.2798	-4.27096	1.11e-15	82.5536	-1.84348	7.9e-05
Ubc	478.825	0.667588	0.000249678	495.511	0.826165	7.92e-05
Aurkc	655.892	2.88096	2.31e-63	101.393	-1.27618	7.98e-05
Mnd1	1970.06	-0.610975	1.22e-05	1791.81	-0.736493	7.98e-05
Uri1	7336.18	-0.589349	3.85e-09	7038.73	-0.530421	7.98e-05
Cadm1	2040.99	0.179681	0.226329	1472.35	-0.635612	8.02e-05
Ssbp2	170.779	1.60835	1.28e-10	149.871	1.37633	8.35e-05
Susd1	239.621	-1.29836	3.68e-07	233.714	-1.11221	8.37e-05
H2afx	13346.6	-0.746167	1.99e-23	13421.7	-0.516717	8.4e-05
Kcns2	51.0783	1.64581	0.000115243	53.7654	1.80324	8.45e-05
Chd3os	337.947	1.05591	3.2e-12	313.519	0.948385	8.46e-05
Mkrn1	36441.1	-1.0743	4.11e-25	39264	-0.537787	8.48e-05
Zfp691	272.379	0.058127	0.797531	349.694	0.759575	8.53e-05
Spen	4502.77	-0.0403708	0.839002	5767.86	0.685362	8.55e-05
0610009O20Rik	2243.16	0.117557	0.519429	1641.13	-0.663713	8.64e-05
Lpcat3	7600.53	0.478063	2.68e-07	5030.51	-0.540039	8.74e-05
Inhbe	43.5509	-0.269373	0.545734	25.8662	-2.80465	8.85e-05
Zfc3h1	2632.5	1.33724	5.28e-20	2068.63	0.888248	8.85e-05
P2rx3	48.1037	-0.530048	0.16264	95.6896	1.17057	9.03e-05
Zbtb12	1594.93	-0.260672	0.129923	1302.35	-0.747572	9.07e-05
4930447C04Rik	399.075	-0.495972	0.0341253	679.2	0.9429	9.11e-05
6430548M08Rik	34.678	0.433258	0.298497	66.8354	1.81279	9.11e-05
Mir7116	1172.26	0.130748	0.336724	872.945	-0.594644	9.11e-05
Tasp1	612.778	0.200252	0.131748	705.398	0.642792	9.11e-05
Cnn1	20.4449	-3.03437	4.9e-06	78.4826	1.61203	9.22e-05
Gdpd5	100.341	-1.38349	7.73e-06	93.7748	-1.4008	9.22e-05
Lipg	92.122	-0.0265554	0.959824	51.5084	-2.30616	9.22e-05
Mir17hg	333.289	-1.1567	5.58e-09	697.882	1.0264	9.22e-05
Frmd4b	1132.33	0.983805	2.32e-07	515.915	-1.04405	9.29e-05
Dnajb5	611.633	-0.65645	6.12e-05	957.901	0.698251	9.31e-05
6430411K18Rik	16.8403	-1.36807	0.0178816	56.8123	1.67017	9.37e-05
Adgrb2	1026.66	0.405173	0.0517779	625.997	-0.905393	9.4e-05
Tsen2	1822.1	-0.125545	0.484555	1417.64	-0.758742	9.4e-05
Xlr4b	471.745	4.76808	2.93e-120	16.888	-3.52391	9.66e-05
Mob3c	515.132	0.0659506	0.761584	367.265	-0.825402	9.86e-05
C77080	5631.67	0.0652791	0.693989	4084.34	-0.766636	0.000101788
Bcap29	1259.78	0.00632619	0.974604	1678.19	0.792797	0.000104082
Mid1ip1	1795.79	0.417872	0.000869774	1164.9	-0.682659	0.000104129
Zfp352	2.69499	-0.182573	0.661448	21.5948	3.20845	0.000104722
Fam221a	187.591	0.141779	0.596935	251.672	0.911374	0.000106813
Elovl7	718.273	0.920264	0.00247873	310.101	-1.29285	0.000106987
Zfp69	257.74	0.0703596	0.73861	330.241	0.762684	0.000107363
Zfp445	5036.78	0.390175	0.00110395	5266.5	0.598796	0.000107429
Wwc1	2662.52	0.0712603	0.63591	2038.23	-0.575976	0.000110251
Fam129a	1518.1	-0.590922	4.43e-07	1354.34	-0.774346	0.000111242
Dpm1	1556.97	0.835672	3.21e-12	1362.28	0.620234	0.000112939
Zfp456	254.556	0.328151	0.0818917	295.465	0.766736	0.000114028
S100a4	5.96791	-1.04062	0.0923826	27.6165	2.13328	0.000115137
Emc10	3652.34	-0.0446421	0.824068	2813.56	-0.694016	0.000116134
Hyls1	965.884	0.124373	0.324654	1107.37	0.574004	0.000116633
Rap1gds1	2229.39	0.450487	2.28e-05	1484.14	-0.555997	0.000116666
Rab3il1	314.694	-1.81852	4.18e-05	299.285	-1.7442	0.000116789
Jag1	805.675	0.406523	0.0498126	909.899	0.780534	0.000117372
Gjb5	1910.92	0.00295423	0.995849	1280.18	-1.16657	0.000118687
Strap	16257.8	-0.107842	0.478211	13064.9	-0.624743	0.000118687
Gng12	579.07	0.99367	0.0108751	696.206	1.46487	0.000120752
Ank	418.833	-0.010341	0.967047	299.222	-0.915851	0.000121707
Ephb2	975.108	-1.37336	6.99e-31	992.598	-0.95978	0.000121707
Plxnb3	44.6408	0.352536	0.396323	19.3992	-3.10131	0.000121707
Tbx21	15.1083	0.0764185	0.8904	34.6283	1.81288	0.000121707
Vangl1	1948.99	-0.390627	0.00106036	1743.81	-0.570968	0.000121707
Lrig1	1647.01	1.54025	7.83e-27	620.759	-0.755546	0.000121798
Zfp942	533.655	0.330548	0.0481949	606.031	0.720679	0.000123183
Trim24	8912.02	-0.355748	0.000598638	8031.83	-0.50927	0.00012326
Gnpda1	6609.07	-0.0986746	0.725165	4933.75	-0.869495	0.000124794
Map2k6	786.993	0.200735	0.228543	537.672	-0.78876	0.000124858
Pdia5	1138.76	0.361272	0.00319089	757.056	-0.677308	0.000126807
Lrif1	652.787	-0.399333	0.00721228	943.786	0.688208	0.000131973
Ltb4r2	15.8509	-2.22138	0.00319802	54.1081	1.48952	0.000134907
Rapgef3	648.983	-1.58352	2.47e-06	624.148	-1.42948	0.000135261
Ifitm1	2191.1	-1.15849	1.79e-30	3827.41	0.679778	0.000137029
Hunk	1770.23	-0.57578	0.000450237	2741.2	0.716835	0.000137561
Kmt2d	3514.98	0.0840391	0.45398	4050.73	0.553041	0.000137561
Gm11532	327.891	0.22541	0.266108	412.19	0.844001	0.000138062
Myo18b	40.0139	-3.18549	2.89e-10	42.7363	-1.86709	0.000139073
Egfl7	1252.1	-0.92014	1.8e-11	1204.03	-0.812688	0.000139298
Sdc3	210.012	-0.099939	0.720116	146.75	-1.13948	0.000139923
Marveld3	80.2106	-2.46539	2.94e-13	208.11	1.04051	0.000140328
Casp9	1756.97	1.1763	3.22e-16	803.093	-0.715486	0.000140352
Ctgf	771.232	-2.05555	4.95e-21	1806.4	0.946994	0.000141987
Cat	4559.3	1.18923	8.86e-35	2196.19	-0.540444	0.000142101
Nr6a1	2702.36	0.203831	0.0565969	3105.17	0.639819	0.000142462
Epcam	4173.73	-2.65089	3.3e-70	5404.12	-0.727231	0.00014671
Mmrn2	1140.24	0.371736	0.000645868	764.376	-0.633377	0.000150043
Sh2b1	2550.13	0.214762	0.100958	2874.67	0.608765	0.000153996
Tnfrsf23	6.39676	-0.671842	0.18884	29.1843	2.11179	0.000153996
Bach1	2383.34	0.791303	0.00868418	1116.38	-1.19629	0.000154598
2021-03-08	1266.03	0.484129	8.42e-05	816.839	-0.607225	0.000155784
Zbtb6	956.907	-0.0764704	0.666602	1187.86	0.58916	0.000158049
Slc44a3	41.645	-1.69234	1.58e-05	37.6627	-1.91561	0.000158143
Sypl2	14.4402	0.129813	0.808503	35.1783	1.95699	0.000158143
Col5a1	478.705	-0.222488	0.198537	380.459	-0.791859	0.000159395
Mia3	4000.1	-0.15831	0.117012	3389.81	-0.503595	0.000164774
Tmem92	11.3169	-0.306481	0.548046	42.3905	2.22228	0.000164774
Gdf15	625.476	0.975255	0.00027852	274.359	-1.14341	0.000165661
Il17d	480.008	-0.774529	9.83e-05	437.969	-0.888022	0.000166123
Vax2os	363.375	3.17701	1.42e-49	40.2106	-2.11978	0.000166382
Pigk	1081.13	-0.0821866	0.529175	879.027	-0.554814	0.000167065
Scarb1	2812.88	0.96711	7.62e-08	1366.87	-0.827812	0.000168351
2610035F20Rik	127.352	2.50537	4.77e-21	78.6608	1.60085	0.000168975
Hs3st3b1	544.795	-0.584812	0.0107978	972.766	0.980123	0.000169557
Cbfb	4549.52	0.18902	0.0563427	4864.09	0.472375	0.00017049
Frmd4a	1767.53	0.803991	3.29e-14	1001.84	-0.585587	0.000171391
Sumf1	1722.88	0.676872	3.61e-11	1033.32	-0.58705	0.000172457
Ccdc88c	3021.73	-0.0132828	0.937207	2356.94	-0.613048	0.000172636
Sema4a	837.557	-0.369452	0.0405886	713.663	-0.719475	0.000174845
Itpka	1048.03	1.46206	2.74e-06	349.059	-1.27995	0.00017499
Nkx2_5	11.3686	0.146357	0.784985	36.0995	2.42322	0.000175447
Gm14139	687.262	-0.198703	0.414812	1029.97	0.87299	0.000175989
Ccdc122	113.137	-1.15808	0.000111723	108.129	-1.09953	0.000177538
Cd38	1012.85	1.02878	7.55e-12	457.533	-1.01604	0.000178157
Zfp160	641.755	0.367141	0.0153326	683.632	0.615964	0.000178476
Nkiras1	2005.42	-0.203835	0.229245	2680.62	0.649668	0.000179108
Nfatc1	33.3657	-0.36758	0.451071	91.4259	1.73034	0.00017975
Cyp4f14	19.8097	-2.57165	0.000573254	18.5987	-2.7397	0.000180045
Poldip2	4781.9	-0.244181	0.00385785	4208.82	-0.469892	0.000183603
Pmm2	875.571	0.654788	0.00552102	940.049	0.894938	0.000184221
Thpo	220.627	0.137293	0.545234	148.107	-0.935362	0.000186504
Znrf2	3970.39	0.494915	3.75e-05	2548.8	-0.612749	0.00018851
Timeless	6528.44	-0.337258	0.000216759	5706.56	-0.587763	0.000190601
Pon3	90.4928	-1.08355	0.0129718	75.1338	-1.84874	0.000191179
Hes1	2044.21	0.45147	6.42e-06	1328.25	-0.63185	0.000193458
Cyth4	73.9669	-2.75458	4.94e-14	85.8098	-1.20959	0.00019369
Hipk2	955.642	-0.201166	0.27592	773.401	-0.708115	0.000193978
Mir3076	2407.33	0.284926	0.124225	1607.38	-0.752797	0.000193978
Trafd1	481.763	-0.17223	0.289606	650.763	0.695566	0.000193978
Lrrc34	2274.8	0.72254	0.0156827	1109.2	-1.15915	0.000194072
Gm5617	281.969	-0.525939	0.00428581	239.643	-0.897183	0.0001955
Slc52a3	809.563	0.636057	5.75e-08	450.542	-0.900433	0.000198176
BC048403	1339.6	-0.111393	0.495921	1082.75	-0.604046	0.000199999
Fam64a	1965.41	0.542093	0.00115923	1183.83	-0.741584	0.000200174
A930024E05Rik	63.0936	-3.42596	5.3e-16	177.376	1.04597	0.000200338
Adprh	6570.58	0.0760692	0.649139	4975.01	-0.604692	0.000202889
Irf2bpl	8268.91	-0.991203	1.57e-16	8231.57	-0.743283	0.000203419
Slc25a11	2796.19	-0.463174	1.77e-06	2585.61	-0.530058	0.000203419
Tsc22d1	13276.7	-0.0725643	0.492191	10735.6	-0.558016	0.000203419
Zbtb40	931.516	0.734902	2.44e-10	937.482	0.807635	0.000203484
Ruvbl1	11643.4	0.171185	0.468543	7957.63	-0.826549	0.000207099
Gjb3	5693.34	0.919633	4.36e-07	2791.02	-0.882933	0.000207379
Pxdn	569.846	-3.21652	4.1e-19	687.863	-1.17379	0.000209215
Slc22a7	174.737	-1.78193	2.6e-18	190.555	-0.969172	0.000210566
Ripk4	690.321	-0.501345	0.00821381	1035.19	0.692215	0.000211627
Ikzf5	1811.34	0.411311	0.0207597	1948.2	0.678105	0.000213099
2021-09-05	47.8226	0.102566	0.837161	91.3569	1.51891	0.000214308
Tm4sf5	115.762	-3.78881	7.08e-37	149.783	-1.02071	0.000214616
Eya1	635.141	1.28314	2.15e-08	245.943	-1.07884	0.000216211
Hist1h2bc	432.628	0.0252691	0.942625	614.027	0.926543	0.000216557
Ajuba	6095.61	-1.15433	3.72e-23	10621.1	0.671299	0.000217132
Abcc10	674.48	-0.324252	0.0544144	569.468	-0.688278	0.000221382
Hecw2	36.7469	-1.06621	0.0166444	105.539	1.52549	0.000221988
Parp12	550.101	-1.39359	9.47e-21	541.151	-1.11796	0.000223344
Taf13	1392.75	0.0446951	0.789393	1639.04	0.565169	0.000224832
Ccp110	3121.94	0.201439	0.0720438	3455.78	0.559258	0.000225095
Poc1b	1275.68	0.614455	2.97e-08	757.333	-0.7032	0.000226406
Arhgef26	188.429	1.39778	3e-11	160.661	1.1026	0.000226486
S100g	8.50793	-6.8187	2.86e-05	8.06003	-6.53699	0.000228408
Fuk	2065.47	-0.333745	0.0572393	1723.15	-0.74446	0.000235079
Prom2	27.3692	-6.0219	2.89e-07	29.8062	-2.3391	0.000235246
Ptprk	2293.7	-0.71838	1.42e-10	2268.35	-0.540331	0.000236972
Trim46	119.283	-1.87835	2.24e-09	274.421	0.938629	0.000237787
Tekt2	68.7394	-0.453168	0.180285	139.43	1.25077	0.000239941
Sp6	326.809	0.216943	0.28749	408.438	0.821697	0.000242362
Btbd19	788.139	0.243814	0.190199	899.42	0.657966	0.000242678
Slfn8	280.741	3.8243	5.09e-52	19.3272	-2.70785	0.000242678
Vldlr	325.232	0.647695	0.116938	137.972	-1.84674	0.000242678
3110062M04Rik	183.921	-0.596228	0.00534575	154.392	-1.01942	0.000243605
Tbx3os2	42.9963	0.381399	0.300806	19.5527	-2.48788	0.000243605
Zfp84	1116.46	0.168466	0.223716	1271.23	0.592739	0.000243605
Abca4	24.7304	-3.6711	1.01e-08	26.6917	-1.97627	0.000247311
Acot2	234.618	-1.56374	1.49e-08	242.568	-1.07276	0.000247311
4933434E20Rik	1276.39	0.511987	1.17e-05	1255.8	0.569563	0.000247805
Sh3bp5	99.7872	-0.938402	0.00126298	199.611	0.99865	0.000247931
Grk4	6.89702	-0.000227857	0.998396	21.7921	2.21263	0.000249043
Fam124a	36.3371	-1.44616	0.00174964	100.516	1.34998	0.000250193
Mt3	164.175	-0.82051	0.0227875	136.834	-1.42676	0.000252419
Nhlrc1	230.276	1.30781	5.01e-14	190.539	0.94984	0.00025535
Prss38	34.7463	-0.219425	0.595247	20.7505	-2.39653	0.00025535
Zfp936	1344.76	-1.43978	5.91e-24	2530.41	0.708178	0.00025535
Tax1bp1	8998.94	-0.200725	0.0233599	7815.19	-0.471749	0.000255899
1810026J23Rik	2443.57	0.499574	5.88e-05	2427.45	0.570861	0.000258596
Ace	131.392	0.606391	0.0103195	65.51	-1.35665	0.000259026
Zfp819	694.527	1.15585	6.17e-24	625.753	0.959103	0.00026004
Itprip	99.208	-0.336419	0.323495	169.962	1.01534	0.000265094
Hmgn3	136.986	-0.535744	0.0432279	231.644	0.890807	0.000266051
Fjx1	475.649	-0.249797	0.139513	672.7	0.730562	0.000267088
S100a14	82.892	0.0234306	0.953812	52.196	-1.40098	0.000267215
Nat2	109.5	1.65419	2.63e-06	27.5648	-2.27202	0.000268343
Hs3st1	42.2644	-2.28578	1.61e-07	39.7122	-2.191	0.000268807
Mir7047	65.5996	-3.22097	1.37e-12	75.6882	-1.41051	0.000270269
Igtp	43.1957	-2.30355	9.07e-06	42.2761	-1.96927	0.000270835
Rdm1	2082.09	-0.0166431	0.90732	1555.13	-0.756141	0.000272491
Crispld2	81.0853	-2.44445	1.05e-13	230.449	1.19634	0.000273702
Gin1	554.112	0.0601855	0.763941	670.908	0.634928	0.000281198
Sqle	4955.54	0.228744	0.127637	3470.34	-0.670397	0.000281198
Fzd8	281.888	1.25977	4e-06	103.964	-1.29146	0.000286584
Vcpip1	3206	0.345031	0.00317051	3229.51	0.474204	0.000289238
Zfp672	122.17	0.247367	0.324048	163.395	0.973047	0.000289612
Fbxw9	1619.39	0.705226	0.00079599	1660.36	0.832719	0.000296625
Capn6	31.673	-0.517459	0.206443	21.4561	-2.30441	0.00029972
Itpr1	3752.43	-0.284858	0.254858	2992.72	-0.854535	0.00030428
Entpd6	1368.7	-0.664657	4.14e-12	1330.31	-0.549419	0.000304529
Syne1	147.904	-0.493136	0.081701	118.302	-1.1194	0.000304529
Emp2	149.838	-1.18091	0.00370244	131.213	-1.5841	0.000309453
Pipox	3565.47	-0.0739827	0.758667	2733.99	-0.734508	0.000309453
Capns1	16260.8	0.255786	0.111289	11218.5	-0.682905	0.000311558
Yaf2	483.408	0.545033	0.00540968	514.467	0.770203	0.000312128
6330416G13Rik	611.035	0.468574	0.0122027	372.193	-0.799204	0.000313489
Aplp1	3214.87	-0.353138	0.00494603	2844.45	-0.563165	0.000313617
Atp1b2	1650.78	1.06156	1.29e-17	799.502	-0.708797	0.000315589
Teddm3	20.0976	-0.903699	0.0947505	14.7357	-3.32353	0.000316762
Slc16a9	66.6747	-0.528899	0.0735232	50.73	-1.40614	0.000319485
Trnt1	8614.62	0.443051	9.22e-07	5937.6	-0.455897	0.00032131
Usp9y	913.056	5.31532	3.34e-176	24.6216	-2.28009	0.00032131
Pde4d	442.927	-0.5902	0.000550484	394.178	-0.784877	0.000325629
Myo1b	4126.64	0.961473	8.5e-13	2148.38	-0.619702	0.000326175
Zeb1	813.984	0.746081	5.92e-08	818.145	0.816405	0.000326568
Eln	36.4763	-1.33142	0.0331375	29.7844	-2.9204	0.000327839
Rad9b	257.66	-0.342653	0.060087	367.035	0.683143	0.000333503
Mios	2473.22	0.561554	8.68e-10	1592.58	-0.515874	0.000335015
Plek2	178.494	-1.40134	4.05e-13	188.019	-0.853222	0.000344171
St8sia6	809.966	3.63675	9.64e-117	78.6741	-1.21312	0.000344171
Xylt2	1698.15	-0.260644	0.0691175	1450.33	-0.582367	0.000352714
Zfp40	242.487	-0.0750146	0.764026	321.677	0.718128	0.000354689
Zfp35	2350.7	0.716684	2.72e-10	2123.63	0.56998	0.000357993
Cacna2d4	8.60892	-2.36342	0.00632402	7.29235	-6.32912	0.00035817
Chd7	3256.69	-0.0235531	0.867635	4000.05	0.602668	0.000358179
Ggt5	21.1247	-2.2909	2.97e-05	19.7038	-2.36105	0.000358785
Lpcat1	1741.7	-0.199552	0.0914304	1489.69	-0.514948	0.000358785
Ppp3ca	1325.43	0.719593	0.00447506	1404.26	0.923807	0.000360162
Mir6367	66.5911	0.699406	0.0258532	84.1235	1.23608	0.000360554
Mettl17	666.993	0.127978	0.416182	756.782	0.551278	0.000361906
Gnai2	11819	0.0708951	0.674918	9101.38	-0.553841	0.000362134
P2rx7	297.99	0.58834	0.0851574	409.901	1.31446	0.000362134
Rnf25	1187.15	0.331759	0.031633	1292.78	0.629372	0.000362134
Jakmip2	48.8152	-6.94298	4.81e-10	160.038	1.16859	0.000362207
Trp53inp1	7590.07	-0.117067	0.563035	10065.2	0.687977	0.00036269
Cox14	1285.89	0.118478	0.434016	966.719	-0.573409	0.000365822
Pard3b	44.8272	1.1681	0.00299405	51.8254	1.50924	0.00036714
Srebf1	5179.88	0.528189	2.68e-05	3344.86	-0.544093	0.000370457
Fam78b	32.0509	0.269171	0.53427	54.7193	1.4415	0.00038045
Mipep	1667.88	-0.52156	1.45e-05	1563.63	-0.539606	0.00038045
Phf6	2653.04	0.0135979	0.938127	3108.27	0.52978	0.00038045
Wasf1	2707.7	0.169263	0.150651	2929.9	0.481722	0.000381672
Slc26a2	786.045	-0.502487	0.00317625	1155.82	0.648086	0.000383557
4921525O09Rik	52.0907	2.40435	5.79e-10	7.41142	-6.3458	0.000383841
Rasip1	611.492	-0.475427	0.0617519	1010.44	0.875233	0.000383841
Vps4a	2742.68	0.239219	0.0163441	2889.19	0.480701	0.000388493
AI661453	269.215	-1.93395	5.16e-28	318.925	-0.744581	0.000390768
Vnn1	14.7359	-5.03284	1.81e-05	14.7695	-3.27231	0.000390855
Zfp934	147.139	-1.3251	2.95e-08	274.359	0.718126	0.000390954
Ide	9438.16	0.0502369	0.650231	7567.5	-0.449517	0.000393472
Igsf8	1514.33	-0.134161	0.326999	1234.45	-0.597663	0.000394714
Hic1	107.861	0.28297	0.432648	156.334	1.15456	0.000394759
Zfp955b	1247.59	-0.0942084	0.438423	1520.89	0.535092	0.000396002
Rbck1	3848.91	-0.247005	0.0555157	3261.35	-0.593441	0.000396674
Ube2g2	1994.47	0.531448	0.000382667	2009.13	0.636058	0.000398368
Dmrt3	53.4882	1.64174	1.43e-05	50.2687	1.5482	0.000400067
Slc38a10	5812.35	0.150188	0.420366	4240.78	-0.629996	0.000400067
2310015A10Rik	213.357	-1.08479	1.08e-05	202.76	-1.02193	0.000400367
Ccno	47.0081	0.855152	0.0152904	67.0267	1.57267	0.000400367
Gfpt1	3611.83	0.227699	0.083996	2654.13	-0.515794	0.000400367
Sec24b	2574.77	-0.257351	0.0172061	3253.36	0.495884	0.000400367
Myl4	68.5394	-1.71321	2.4e-08	69.0946	-1.27724	0.000401864
Gm8801	225.208	-0.248201	0.309155	311.92	0.681048	0.000401956
Cyct	387.194	1.11686	1.53e-14	174.445	-0.860802	0.000405722
Bend5	102.063	-2.13362	1.57e-09	112.327	-1.15167	0.000408275
Fbxo27	371.624	0.404802	0.0405497	223.513	-0.933414	0.000408275
Tnfrsf1b	1340.37	1.08685	0.000843037	540.702	-1.19205	0.000408275
D10Jhu81e	1795.06	0.122784	0.36282	1360.45	-0.543268	0.000411709
Slc25a31	510.448	2.23851	6.98e-31	267.736	1.02087	0.000412091
Pdrg1	1265.17	0.929394	1.81e-18	1039.49	0.56826	0.000412507
Zfp950	186.383	0.169975	0.540263	238.913	0.829411	0.000412507
Gm4858	2.38015	-0.299688	0.45312	19.1352	2.9694	0.000415156
Tinagl1	189.202	-0.168398	0.597377	137.81	-1.05555	0.000415443
Tie1	34.9585	-5.49818	8.15e-10	40.3995	-1.78858	0.000417616
Slc11a1	208.885	0.315416	0.135564	123.793	-1.134	0.000418299
Arhgef9	60.6292	-3.13193	4.22e-14	70.4958	-1.32461	0.000420539
Ptprf	10425.8	-1.10702	1.06e-19	11235.8	-0.56059	0.000427309
Tdpoz4	2.15564	0.0199929	0.967672	20.9369	3.78079	0.000429186
Inpp4b	3.00983	-0.09654	0.822898	17.1999	2.82275	0.000431176
Tigd5	105.661	-0.609896	0.0538971	201.6	1.04857	0.000431176
Pkd2l2	308.969	0.11057	0.606477	372.443	0.663381	0.000434167
Ccdc127	2782.95	0.388216	0.000191425	2758.39	0.47327	0.000436615
Trim43a	9.09455	-0.284141	0.571452	35.0391	2.15917	0.000436823
Dnaja4	154.591	0.503322	0.0187161	181.706	0.923033	0.000436831
Myl3	24.5281	-3.6313	6.42e-08	25.3411	-2.28741	0.000438754
Krt8	1387.75	0.270243	0.309085	883.329	-0.925607	0.000440071
Sephs2	7824.19	-0.684003	1.5e-13	7804.66	-0.48397	0.000440071
Gen1	1075.35	-0.107885	0.459722	1330.14	0.555632	0.000440161
Lpar4	75.4121	-1.40299	1.5e-05	177.5	1.1051	0.000440533
Chga	565.96	-1.48478	1.29e-24	630.245	-0.706942	0.000442745
Kif18b	3148.13	0.140104	0.17162	3647.06	0.600548	0.00044289
Peo1	2745.4	-0.18366	0.0996638	2304.74	-0.556878	0.000443611
Mkrn2	3215.26	0.356583	0.000754373	2266.11	-0.490038	0.000445938
Nenf	458.281	-1.00348	7.93e-10	464.318	-0.699944	0.000447037
Pigs	3099.23	0.525927	9.03e-09	2026.47	-0.51254	0.000447162
Hist2h2bb	11.6405	0.560743	0.28252	26.0442	2.32195	0.000448775
Caprin2	2384.34	0.368776	0.00333854	1579.6	-0.66629	0.000451048
Spire1	1170.23	0.0253526	0.878278	1436.81	0.636129	0.000451048
2021-03-07	5818.13	0.475399	5.92e-06	5593.22	0.484333	0.000453948
Rnaset2a	664.313	0.195202	0.16135	470.536	-0.671119	0.000453953
Abcb10	2574.03	0.0225569	0.903039	2013.4	-0.55932	0.000454298
Atp10d	1754.67	-0.457222	0.0213132	1485.87	-0.822679	0.000462568
Nptx2	1060.45	-0.613734	0.000509177	935.8	-0.841622	0.000463742
Smc1a	10581.5	-0.0933274	0.597913	8562.82	-0.575284	0.000472786
Gcdh	4045.95	0.698698	1.09e-15	2447.4	-0.528054	0.00047463
Eng	1254.08	0.451379	0.000335615	1292.76	0.613387	0.000475156
Rpn1	14362.1	0.326073	0.00133089	10038.7	-0.547608	0.000475156
Lyrm7	69.3167	-1.53949	3.15e-05	69.2617	-1.21659	0.000480288
Mir124a_1hg	97.4087	-1.86462	3.74e-09	222.07	0.915652	0.000480288
Rrad	14.6117	-0.749036	0.141989	40.4733	1.50804	0.000481013
Kcnh2	810.129	-0.0119374	0.951326	584.81	-0.863755	0.000487738
Jag2	1294.34	-0.44297	0.0305883	1975.53	0.753786	0.000489092
Manba	4892.19	0.60125	5.28e-14	3124.72	-0.48899	0.000489092
Klk8	354.466	-3.92889	6.92e-70	474.093	-0.90094	0.000489229
Susd6	2011.02	-0.601752	1.34e-09	2894.73	0.554799	0.000489229
Glud1	25978.9	0.116559	0.433451	19910.9	-0.51133	0.000493807
Usp17lc	10.9831	-0.219646	0.674483	42.058	2.24999	0.000493869
Xlr5a	964.195	6.24069	1e-173	12.3845	-3.65569	0.000493869
Leng1	1454.23	0.191385	0.18237	1621.9	0.563123	0.000499433
Ptch1	3174.69	-0.401683	0.0438133	4681.7	0.714555	0.000499433
Lactb	475.914	-0.161997	0.327301	642.778	0.692013	0.000499576
Chsy1	2112.73	-0.0669046	0.607366	2481.77	0.474433	0.000512451
Csrnp1	1562.3	-0.546568	3.16e-06	2224.87	0.555419	0.000512451
Mapk3	3341.37	-0.524967	1.58e-06	3188.59	-0.483317	0.000517559
Ntpcr	1292.38	-0.662763	0.000766683	1187.29	-0.752708	0.000517559
Capg	1404.56	-1.58869	1.13e-43	1688.33	-0.513234	0.000518422
Adcy1	836.909	-1.88176	4.21e-34	924.039	-0.960031	0.000521446
Ddah1	3084.31	-0.23553	0.278467	2490.81	-0.752723	0.000521884
Hist1h2be	20.2106	-0.308005	0.505225	51.4519	1.64604	0.000522198
Pgam2	86.6095	-1.60754	5.86e-09	89.1614	-1.09467	0.000522198
Aldh7a1	4248.46	-0.691039	1e-14	4190.34	-0.521762	0.000525446
Ccdc68	164.808	-0.0385258	0.932808	99.1933	-1.739	0.000525446
Capn3	46.1437	-0.587066	0.0952179	89.4435	1.07344	0.000525554
Crocc2	244.113	-4.10746	4.07e-58	338.373	-0.802264	0.000529573
Ppargc1b	301.942	1.41387	1.23e-13	108.616	-1.13582	0.000529573
Fkbp9	9888.87	-0.0150636	0.90711	7892.51	-0.532958	0.000536663
Purg	332.722	0.843008	7.95e-08	327.964	0.859191	0.000537062
Pdgfrb	178.729	-0.825678	0.0337336	149.008	-1.41062	0.000539083
Sfxn5	225.441	0.254924	0.362728	137.653	-1.0888	0.000539083
Sik1	6169.6	-0.725935	2.21e-07	6049.84	-0.579674	0.000539083
Sdhaf4	754.118	-0.61825	0.000163565	673.8	-0.793657	0.00054737
Tead3	190.056	0.722192	0.0213944	221.124	1.11186	0.000552036
Plcg1	4730.55	0.216387	0.236083	3006.74	-1.01718	0.000555065
Gbp4	21.8133	-3.37063	4.91e-06	22.5765	-2.18215	0.000561786
Cpsf4l	466.774	-0.367411	0.0234984	668.146	0.673305	0.000570723
Cyp51	8803.17	1.47368	1.8e-10	3266.48	-0.867902	0.000570723
Padi2	678.777	0.209046	0.189487	454.279	-0.837288	0.000570723
Rlf	3495.07	0.0551104	0.717656	4078.58	0.551884	0.000570723
Ilk	2507.31	0.377477	0.000954771	2536.82	0.507927	0.000571234
Clip3	500.067	-1.90926	9.13e-30	991.934	0.653353	0.000575902
Usp17ld	3.97737	-0.115496	0.81434	19.2885	2.60169	0.000579104
Dock2	44.3768	-1.0156	0.00366653	37.2281	-1.57931	0.000581383
Focad	2395.41	0.63041	0.000242031	1410.53	-0.679392	0.000581383
Pcyt1b	1404.45	-0.84964	1.81e-12	2184.96	0.577556	0.000583511
Mob2	799.127	0.138599	0.325888	890.179	0.518055	0.000593082
Klhdc8b	214.563	0.990717	0.000201653	211.269	1.01594	0.000593827
AF357359	286.473	-0.692043	0.00525464	542.166	1.00947	0.000606292
Slc37a3	2950.39	0.106523	0.404409	2270.72	-0.509099	0.000612644
Enpp2	2.60479	-0.266557	0.309262	28.0608	3.06818	0.000614838
Zfp105	1060.97	-0.0307579	0.832788	1351.69	0.666666	0.00062349
Ccdc82	182.373	1.2079	1.42e-08	164.786	1.02688	0.000624519
Chmp3	6134.84	0.184728	0.0577024	4620.61	-0.488749	0.000626741
Peg10	19686.9	-7.17664	0	29967.8	-0.638316	0.000629381
Fdps	9350.32	0.708299	2.79e-19	5661.12	-0.512252	0.000637021
Zkscan14	241.465	-0.0757021	0.832825	359.588	0.927545	0.000640203
Snhg14	623.206	-1.16803	1.89e-07	1217.11	0.865559	0.000644468
H2_Eb1	334.952	3.60539	2.81e-57	29.3978	-1.81183	0.000649545
Ap3b2	225.245	-0.467219	0.19655	171.595	-1.32951	0.000657583
Fbxo8	1136.01	-0.347233	0.019263	1635.85	0.701402	0.000659929
Cpn1	192.466	-2.61377	1.23e-24	232.062	-0.974073	0.000663672
Zfp408	880.883	0.318694	0.0100103	935.018	0.560902	0.000663921
Faap100	1131.95	-0.548176	0.00865209	1012.62	-0.733681	0.000669106
Cetn4	56.2558	-0.158689	0.663603	91.8245	1.0301	0.000672241
Spred1	4347.42	-1.09495	6.54e-35	6961.37	0.519768	0.000675673
BB287469	12.3842	-0.26757	0.605279	36.3201	1.79316	0.000679209
Kctd7	212.884	0.932997	4.27e-06	191.296	0.767455	0.000698314
Lingo3	163.767	0.126797	0.590005	227.723	0.942277	0.000701452
Anxa3	115.853	-4.49151	2.21e-35	330.951	0.976249	0.000703105
Hspb6	306.402	-0.139195	0.666592	223.944	-0.98754	0.000703874
Myo10	10796.6	0.492989	3.54e-05	7137.19	-0.515303	0.000710049
D3Ertd254e	1076.43	0.457168	0.00164671	1095	0.590225	0.000711578
Fbxo30	3945.8	0.674782	1.79e-13	3506.6	0.491743	0.000712459
Brca2	8088.73	0.199361	0.148199	5913.25	-0.562589	0.000714782
Cand2	4128.35	0.0878208	0.610539	3169.34	-0.539992	0.000714782
Rbakdn	107.874	1.47498	0.000355721	27.9205	-2.59551	0.000714782
Nmnat2	2179.12	0.236793	0.0484511	1574.41	-0.549236	0.00072467
Cdk14	44.0709	-0.751524	0.0350917	89.6528	1.07622	0.00072647
Zfp971	616.998	0.226856	0.192603	694.571	0.608574	0.00072652
C1s1	99.0225	-2.48072	2.5e-14	114.695	-1.07572	0.000727278
Snapc2	1901.17	0.708218	1.38e-05	1779.1	0.637789	0.000727278
Zfp280d	1454.03	0.0109543	0.948526	1689.41	0.507567	0.000732027
Mfsd7b	608.622	0.477581	0.0150594	654.191	0.721212	0.000740609
Rab3a	377.52	0.0125152	0.960102	471.866	0.655669	0.000759877
1700020L24Rik	89.0663	-4.48207	1.76e-28	113.996	-1.13686	0.000763481
Rpph1	57.5438	-0.751246	0.0885982	162.502	1.57947	0.000772428
Anpep	595.054	-2.94084	1.22e-87	826.941	-0.567313	0.000776569
Caml	827.75	0.307269	0.133897	952.543	0.717029	0.000776569
Cdkl4	87.6699	-0.894249	0.00675908	76.3652	-1.23572	0.000776569
Ckap2	7279.12	-0.257197	0.00191731	9093.31	0.460594	0.000776569
Gm20765	26.0418	-0.691259	0.184109	203.08	2.96607	0.000776569
Gm21293	26.0418	-0.691259	0.184109	203.08	2.96607	0.000776569
Gm21304	26.0418	-0.691259	0.184109	203.08	2.96607	0.000776569
Gm21312	26.0418	-0.691259	0.184109	203.08	2.96607	0.000776569
Gm6763	26.0418	-0.691259	0.184109	203.08	2.96607	0.000776569
Gm8764	26.0418	-0.691259	0.184109	203.08	2.96607	0.000776569
Ccdc177	9.44078	-0.629765	0.232334	39.652	2.0525	0.000781149
Zscan29	581.404	0.031837	0.859445	688.058	0.561807	0.000781149
Dnaic1	76.2753	-4.69935	2.51e-26	102.516	-0.975972	0.000782751
Tirap	785.403	1.09902	4.31e-13	612.072	0.628723	0.000782751
Phc3	834.043	0.812025	1.63e-09	727.742	0.585777	0.000784933
Gm7325	3041.97	-0.646502	1.68e-09	2819.31	-0.679489	0.000785143
Grid2	88.9293	2.24821	1.21e-11	15.2684	-3.08774	0.000790879
Prkch	82.8239	-1.04847	0.0101381	417.756	2.34218	0.000794202
Rnaset2b	670.375	0.183961	0.190019	479.307	-0.649659	0.000794419
Hps1	1354.35	0.205588	0.255049	980.519	-0.577669	0.0007955
Ift20	1189.77	0.521547	0.00141413	1215.45	0.651668	0.000797376
Rassf3	3096.83	-0.346789	0.000178223	2810.88	-0.472203	0.000803788
Fbxo28	3099.41	0.43684	0.000279069	3067.62	0.510284	0.000804541
Kyat3	830.914	0.938653	1.03e-15	428.403	-0.683488	0.00080715
Ammecr1	959.296	-0.0397175	0.86035	1169.11	0.566244	0.000808636
Rnd2	594.646	0.475396	9.32e-05	372.881	-0.704757	0.000808636
Zfp534	744.108	-0.588064	5.04e-06	1314.15	0.946042	0.000814775
Hsp90b1	25209.5	-0.49946	1.08e-07	23968.3	-0.470347	0.00082591
Tln1	7619.32	-0.324501	0.0839843	6540.8	-0.63793	0.00082591
Tspan15	1007.2	1.22967	6.14e-14	441.611	-0.743424	0.000829093
Hnf1b	38.4225	-3.09207	1.96e-06	41.268	-1.76147	0.000831041
Slc43a1	654.893	1.65449	1.09e-10	440.869	0.914462	0.00083108
Nagk	1325.44	0.91828	1.37e-10	698.432	-0.634364	0.000837611
Abcb1a	1451.81	0.621247	9.99e-08	801.247	-0.936847	0.000840758
Tnpo3	17585.5	0.0128712	0.92195	14371.9	-0.432918	0.000842047
Grik3	3086.32	0.118752	0.63858	2150.26	-0.803943	0.000845334
Rab39b	142.181	-1.43437	1.19e-09	274.825	0.739508	0.000845334
Fam206a	568.445	-0.203862	0.257557	772.303	0.671331	0.000852339
Serpinf1	47.3392	-2.32187	1.56e-05	47.8034	-1.75007	0.000852737
Elmsan1	2985.48	-0.406468	0.000388048	2750.18	-0.484342	0.000853002
Srfbp1	3544	0.250304	0.0986195	3948.63	0.601703	0.000853002
Snap91	134.811	0.563316	0.0347506	68.8123	-1.27327	0.000853876
Zfp955a	1264.86	0.328492	0.00528742	1355.81	0.586072	0.000857768
Ctnna1	22711.8	-0.585927	2.1e-07	22066.7	-0.475601	0.000860043
1700008O03Rik	56.3269	-0.252384	0.473565	95.6896	1.03133	0.000869089
Asgr2	47.131	-1.39085	0.000482475	41.0814	-1.83701	0.000869089
Lamb2	1451.75	-0.0869879	0.632433	1182.93	-0.543728	0.000869089
Ablim1	453.155	-2.86245	3.53e-19	542.368	-1.07348	0.000871679
Fam214a	156.221	-0.784568	0.0295288	339.197	1.17048	0.000872268
Fgf18	29.5804	-2.6754	9.36e-06	104.47	1.46275	0.000872284
Fbxl22	136.18	0.0515454	0.882513	184.997	0.844812	0.000876899
Smim3	152.805	-1.94508	2.3e-11	345.246	0.874225	0.000877931
Ndrg1	676.578	0.591887	0.00215616	394.674	-0.753632	0.000879249
Filip1	4.62218	-5.08009	0.00408072	28.8543	2.13414	0.000881368
Armcx6	110.523	-0.680423	0.00960464	188.1	0.810143	0.00088407
Fndc3c1	36.2119	-4.10987	2.78e-10	109.476	1.08338	0.000885837
Tcp11l1	438.005	-0.127165	0.521984	338.827	-0.759532	0.000889552
Zfp772	429.022	0.346653	0.037062	281.816	-0.709039	0.0008896
Mocs1	1064	0.691081	0.00059719	595.354	-0.744032	0.000899495
Zfp850	2901.18	0.0420499	0.75319	3421.65	0.559929	0.000899495
Lss	4869.38	0.562511	9.48e-06	3100.76	-0.534733	0.000906934
Syk	1330.42	-0.352666	0.0694454	1147.4	-0.645127	0.000914009
Eps8	1986.23	-0.289104	0.00449217	1718.06	-0.56441	0.000914224
Adk	3060.64	-0.742242	1.26e-13	4489.46	0.510442	0.000917199
Ppm1f	4260.03	-0.304137	0.0711353	5761.14	0.596498	0.000917199
Tmem143	1109.07	-0.469067	0.0040604	995.194	-0.627864	0.000917199
Pccb	1793.29	-0.165228	0.339077	1446.23	-0.665823	0.000936826
NR_131981	2.02795	-0.195969	0.615006	15.4068	2.93451	0.000938568
Aifm2	1379.85	0.730531	1.21e-14	823.965	-0.520263	0.000942472
Mxd4	90.949	0.322939	0.373073	123.526	1.06016	0.000942472
Qser1	3857.1	-0.141009	0.30205	4838.47	0.555637	0.000942472
Tnfrsf1a	635.548	1.00956	2.82e-15	306.533	-0.79406	0.000942472
Ssbp4	7677.33	0.496951	2.55e-05	7152.82	0.43619	0.000949847
Ryr2	184.074	0.0228592	0.950055	126.745	-0.973859	0.000962837
Wnk4	42.0086	-0.38258	0.293767	75.5583	1.04544	0.000969906
Zscan4d	100.527	-1.56131	0.000425782	286.472	1.33427	0.000978096
Kbtbd13	21.623	-1.46491	0.0106416	61.3508	1.31238	0.000978642
Lars	18524.2	-0.209931	0.0635234	15864.3	-0.51705	0.000978642
1700001L05Rik	1522.41	-0.329635	0.042268	2116.73	0.634864	0.000979148
Sox18	53.9937	0.139814	0.748872	82.0747	1.11402	0.000992921
Agrn	6946.63	0.215484	0.037404	4913.78	-0.644747	0.000994355
AI506816	52.8637	-0.721944	0.0240731	103.379	1.02385	0.000994355
Dera	3776.94	0.286257	0.000792899	2759.13	-0.463898	0.000994355
Klrg2	125.145	1.16575	1.72e-06	110.764	0.952463	0.000994939
Polr1a	11192.4	0.0516899	0.659161	8776.3	-0.512981	0.00100207
Gpr27	143.152	-0.155205	0.585985	106.271	-0.9413	0.001003
Fam131c	329.251	0.236372	0.182861	220.01	-0.794839	0.00100721
Mme	2362.4	-0.245771	0.0588996	1913.07	-0.73503	0.0010153
Fndc3b	1275.1	1.08642	1.34e-17	637.663	-0.558559	0.00102394
Peg3	2389.59	0.363287	0.0341767	2531.93	0.595595	0.00102917
Kif26a	800.415	-3.08064	2.34e-70	1094.25	-0.653418	0.0010313
Sh3bgr	30.7875	0.740625	0.0647508	43.2068	1.46326	0.00103196
Ubald1	1151.1	-0.309145	0.0636031	1532.67	0.560596	0.00103201
Fthl17f	179.742	3.89541	6.7e-50	10.8374	-4.3442	0.00103289
Cox7a1	438.397	0.811263	6.75e-05	228.387	-0.806955	0.00103361
Kmt2a	2487.39	0.0374738	0.839276	2996.7	0.598948	0.00103361
1110065P20Rik	518.943	0.242403	0.15844	362.122	-0.646061	0.00104939
Cdk8	3516.05	-0.0980431	0.386613	4124.11	0.44566	0.00104974
Rprml	12.3926	-1.38903	0.0314175	41.3538	1.53245	0.00104974
Fchsd1	515.12	0.392474	0.0279915	545.538	0.619793	0.00105088
1810041L15Rik	28.2328	-4.63447	3.41e-10	94.988	1.23885	0.00105686
Pnldc1	640.081	-0.48592	7.65e-05	884.71	0.531103	0.00106703
Gm996	44.3254	0.0320791	0.942625	70.8673	1.11764	0.0010697
Satb2	352.251	1.13311	4.23e-11	155.556	-0.877842	0.00107495
Ppp2r5b	891.182	-0.531614	5.56e-07	1214.65	0.47603	0.00107696
Armcx4	1473.76	-0.106863	0.473017	1815.13	0.541208	0.00107936
Cad	16675.4	-0.323469	0.00424436	15080.9	-0.459972	0.00107936
Ncf2	148.813	0.0585018	0.832825	100.698	-0.995614	0.00108235
Prr5l	94.823	-0.144952	0.644223	138.046	0.830485	0.00108927
Cmklr1	612.443	0.242176	0.165243	426.879	-0.649537	0.00109176
Eefsec	3279.73	0.364876	0.00376411	2283.71	-0.511852	0.0010949
Arl14epl	1626.93	1.56323	3.28e-08	522.121	-1.20794	0.00109761
Fkbp5	11954.6	0.260094	0.0217376	8711.42	-0.492681	0.00110232
Smim22	93.9003	0.769298	0.0174518	40.9124	-1.52541	0.00110266
Tmem59l	126.218	-3.8925	9.85e-39	164.268	-0.980664	0.00110266
Dnaic2	95.5333	-3.8458	1.17e-13	112.338	-1.41381	0.00110507
Tmem106c	492.924	-1.19781	2.29e-13	522.007	-0.678638	0.00110632
Exoc6b	5191.01	1.28931	1.2e-53	2461.63	-0.435225	0.00110719
Hexb	2992.49	0.17876	0.642729	1881.8	-1.05819	0.00112635
Ythdf3	6465.57	0.177502	0.106884	6838.1	0.434844	0.00112635
Ago1	4667.64	0.543823	5.12e-08	3064.28	-0.469379	0.00113853
Rbbp8nl	13.6517	-7.74791	9.66e-07	14.1597	-2.92906	0.00113853
Tox4	5334.32	0.542974	4.91e-12	4889.97	0.434414	0.00113853
Iqgap2	1593.45	-0.637928	1.41e-05	1505.46	-0.611041	0.00114174
Ctsc	1086.03	1.04102	0.0580585	322.77	-2.20579	0.00114674
S1pr2	2143.75	-0.756368	5e-18	2180.8	-0.474869	0.00115627
Pld6	536.88	0.299799	0.152504	357.746	-0.720138	0.0011642
Itga7	42.4599	-0.905862	0.0281418	96.2568	1.1659	0.00116668
1110038B12Rik	1938.64	0.241939	0.0782556	2110.62	0.551009	0.00117528
Slc5a4b	46.3628	-2.17876	2.66e-07	44.3922	-1.93775	0.00118056
Nipal1	23.8227	-0.875962	0.0809225	18.5015	-2.17894	0.00118376
Cenpv	2138	0.632567	1.84e-09	1938.82	0.495428	0.00118404
Zfp329	661.754	-0.0602052	0.789393	817.162	0.578676	0.00119251
Pm20d1	198.448	-1.73946	1.64e-14	225.139	-0.788173	0.00119363
Anxa7	4659.1	0.0656046	0.566011	3640.55	-0.507626	0.00119921
Fbrs	970.767	0.325312	0.019311	1010.24	0.523112	0.00120329
Six4	1336.73	-0.102122	0.56726	1056.81	-0.651513	0.00120713
Tnfsf11	64.719	-6.47217	7.96e-15	183.953	0.901559	0.00121914
1010001N08Rik	7.99836	-2.80607	0.0128138	7.11182	-6.10981	0.00122191
Lrrc31	766.063	1.03181	0.0679492	215.629	-2.41257	0.00122191
Vwa5a	606.606	0.205946	0.277072	420.26	-0.713474	0.00122191
0610010K14Rik	1867.17	-0.456784	0.00360633	1699.64	-0.572771	0.00125361
Pgc	195.846	0.841305	0.00365193	88.9007	-1.1958	0.00125649
Nin	776.984	-0.169017	0.463559	619.519	-0.710046	0.00126633
Ell	2858.34	0.517631	0.00100106	2837.92	0.58723	0.00126634
2700081O15Rik	1229.26	0.0762391	0.776009	1525.51	0.683477	0.0012669
Cyp11a1	68.5722	-1.65143	4.98e-05	68.7606	-1.28027	0.0012669
Gls2	1434.22	0.0694931	0.722047	1097.69	-0.565872	0.0012669
H1fx	5102.06	0.151714	0.261927	3867.45	-0.495245	0.0012669
Zfp953	575.96	-0.163793	0.379685	747.503	0.603962	0.0012669
Blnk	64.2627	-1.95674	3.91e-08	63.711	-1.52416	0.00127086
Chic2	1660.67	0.270042	0.0306448	1735.68	0.485267	0.00127162
0610012G03Rik	1324.22	0.291728	0.0776893	902.235	-0.663787	0.00127746
Cbll1	2114.63	0.290585	0.0201254	2187.71	0.479243	0.00127764
Ppp1r10	3404.51	-0.343634	0.00264245	4373.71	0.466803	0.0012801
Bphl	334.709	-0.264716	0.118724	276.955	-0.683231	0.00128183
Atf4	15753.5	0.330977	0.000481213	11220.3	-0.485558	0.00128467
Zmiz1	1083.69	0.176129	0.372266	778.163	-0.641993	0.00128467
Casp3	6713.86	0.296862	0.00294466	4766.23	-0.535473	0.00128602
Acadsb	1842.4	-0.285115	0.00414715	1649.25	-0.453479	0.00128945
Slfn3	34.9246	0.0540324	0.9092	18.9287	-2.18447	0.00129629
Enah	14557.7	-0.931295	2.13e-25	22651.7	0.534899	0.00130186
Pla1a	152.275	0.873217	0.0159499	61.0543	-1.6172	0.00130979
Fetub	155.134	1.558	4.79e-14	45.7049	-1.73034	0.00131877
Myb	183.503	-0.714388	0.0558019	153.095	-1.23515	0.00132087
Gcnt4	142.663	1.09336	0.0275058	43.9599	-2.15728	0.00132265
Upp1	9676.43	0.152878	0.411092	6962.02	-0.661984	0.00132604
Gm8615	668.408	-0.141127	0.577793	522.584	-0.735248	0.00132633
Apoc1	1376.85	1.22624	3.38e-11	610.081	-0.700276	0.00132723
Gm973	68.0581	-1.50561	4.18e-06	68.9673	-1.09561	0.00133389
Rev1	2499.13	-0.329231	0.00320413	3238.55	0.495825	0.00133714
Bmpr2	1092.72	-0.254618	0.0607568	1390.8	0.505585	0.00134567
Hpx	0.644868	0.110814	NA	5.8877	5.7879	0.00134567
Mpv17l2	2024.95	0.699557	9.69e-12	1241.03	-0.478554	0.00134567
Ndufaf4	2046.62	0.327228	0.00102458	2098.19	0.488169	0.00134757
Fam58b	713.667	-0.438312	0.000979358	653.734	-0.529404	0.00135533
Dnah6	188.265	0.326845	0.139667	118.675	-0.858424	0.00136378
Ktn1	8167.4	-0.124965	0.499226	6723.12	-0.549904	0.00136379
Prob1	92.0022	-0.801669	0.00221465	202.09	1.19322	0.00136379
Gcnt2	3471.56	-0.0873963	0.72276	2687.47	-0.703267	0.00137119
Gins3	1061.07	-0.0781099	0.552897	1273.94	0.506667	0.00137119
Rbm15	1891.52	0.395524	0.0339396	2027.08	0.6419	0.00139152
Ldhd	207.595	0.574536	0.101259	100.927	-1.36395	0.00139957
Slc52a2	808.207	0.395336	0.00222916	534.637	-0.628311	0.00140578
Csnk1g3	2150.12	0.0678751	0.538565	2374.62	0.439632	0.00140967
Rbm33	4298.59	0.157441	0.27214	4723.89	0.498518	0.00140967
Camkv	527.64	-0.291655	0.0826135	702.192	0.570544	0.00142356
Glis3	81.7131	1.2457	0.00334286	89.3675	1.46351	0.00143193
Gm17066	1658.61	0.165172	0.151023	2047.4	0.733779	0.00143193
Rbm4b	341.936	-0.36266	0.0936464	491.179	0.671856	0.00143193
Ankrd52	1362.67	-0.241486	0.0903214	1747.74	0.529149	0.00143284
Malsu1	1555.19	0.00473943	0.976664	1255.39	-0.472512	0.00143926
Gm1995	17.7697	-0.37587	0.453884	52.8126	1.74045	0.00145198
Tle3	6514.42	0.334328	0.0236641	4517.32	-0.553686	0.00145198
Vars2	2035.73	0.0956932	0.54977	1568.27	-0.507738	0.00145581
Slc27a2	466.936	-0.667636	0.00385684	891.904	1.02061	0.00146833
Scn2a1	36.0322	-0.861228	0.0380238	29.233	-1.61281	0.00146975
Ipo8	7575.22	-0.159651	0.100362	6533.68	-0.443581	0.00147318
Kdm6a	2895.51	-0.226906	0.0929948	3649.56	0.504538	0.00147318
Slc2a5	151.316	-2.8325	7.14e-25	182.085	-1.03549	0.00147614
Wnt3a	102.547	-0.641961	0.126241	74.3663	-1.98557	0.00148053
Lat	245.898	1.21544	0.000435478	222.235	1.07407	0.00149018
Pla2g6	2243.48	-0.853811	4.06e-20	2367.99	-0.437581	0.00150358
Myof	6530.57	2.16674	1.23e-95	1817.78	-0.635259	0.00150406
Hook2	5003.87	0.136034	0.458731	3674.33	-0.611039	0.00150828
Gaa	2428.52	-0.858966	4.41e-08	2454.79	-0.57897	0.00151584
Piwil2	1442.42	-1.21863	3.06e-17	2559.2	0.66018	0.00151584
Tm7sf3	7538.95	0.142281	0.555973	5414.38	-0.666448	0.00153569
Ticrr	4553.92	-0.022158	0.888768	5325.89	0.492083	0.00153852
Cfap45	217.36	-0.574356	0.133866	169.147	-1.37246	0.0015415
Tdrkh	357.815	-1.06052	2.44e-06	654.315	0.773742	0.00155138
Mcm2	34009.9	0.169231	0.136422	25664.2	-0.493104	0.00155586
Calr4	58.4465	0.685965	0.141964	20.8715	-2.81725	0.00156397
Rplp2_ps1	582.77	-0.316118	0.0258682	495.322	-0.645093	0.00157105
2900041M22Rik	91.8391	-2.41253	4.44e-08	94.5051	-1.58827	0.00157405
Rassf10	119.833	-1.21083	3.31e-07	121.134	-0.856364	0.00158823
Sh3yl1	196.419	0.0197095	0.950749	254.471	0.725106	0.00159335
Fzd5	9364.78	-0.428461	1.77e-05	8841.08	-0.425256	0.00159941
Tmem181a	1698.83	2.37593	2.26e-23	748.59	0.849747	0.0016014
St3gal5	582.841	0.458569	0.000740722	380.717	-0.584874	0.00160472
Tex16	10.3388	0.673122	0.189978	22.1609	2.67308	0.0016107
4921507P07Rik	33.5407	-1.56156	0.000846671	90.2977	1.22219	0.00161482
Mettl18	530.485	0.112695	0.525274	603.54	0.535469	0.00161482
Klhl9	1811.92	0.464723	9.68e-07	1734.46	0.458335	0.00162041
Sap30	5430	0.171784	0.333115	6142.94	0.569003	0.00162041
Kcnk1	553.202	-0.528185	0.0153733	486.571	-0.753187	0.001628
Cabp1	1317.41	0.508623	2.32e-05	834.55	-0.618623	0.0016348
Ccdc8	460.611	0.380586	0.00693552	291.298	-0.78886	0.00167104
Plxnb2	5391.5	0.479459	0.00572463	3343.93	-0.708599	0.00168207
Trim39	623.167	-0.0707852	0.715201	766.58	0.55935	0.00171988
Gli3	877.453	0.699537	2.97e-07	802.44	0.574232	0.00172199
Csdc2	11.1003	-0.988647	0.0747589	36.7338	1.63346	0.00172515
Sox8	23.5101	-1.43897	0.00172065	59.1373	1.14085	0.00172628
Sun1	6330.57	0.198947	0.236129	4658.89	-0.530341	0.00172847
Gpi1	17164.2	0.0622994	0.614006	13580.4	-0.463873	0.00173134
Bckdhb	2987.23	-0.119371	0.370418	2515.56	-0.474949	0.00175829
Slc25a4	16776.7	-0.199601	0.414314	13512.5	-0.708988	0.00176693
Rbm12b2	576.223	0.298252	0.261886	684.424	0.771665	0.00176875
Skor1	17.9401	-2.2958	0.00135905	75.761	1.73189	0.00177547
1700013H16Rik	3713.5	7.30334	0	27.3168	-1.77801	0.00177864
Gnas	8003.32	0.444155	3.69e-07	7576.45	0.415872	0.00177864
Nab2	678.897	0.559188	2.48e-05	697.96	0.684254	0.00179204
Sema5b	760.099	0.998647	7.79e-15	384.826	-0.643987	0.00179728
Mir1199	179.025	1.1647	1.19e-06	68.0838	-1.34722	0.00180308
Socs5	748.646	0.0242908	0.930144	962.86	0.713791	0.00181829
Gm364	2296.42	5.17602	8.14e-249	77.9713	-1.34103	0.00182422
Amot	308.563	-4.79863	4.69e-26	388.881	-1.20744	0.00183765
Tgm2	1174.53	0.451501	0.00515747	645.704	-1.19294	0.00183964
Zfp41	982.811	-0.922364	6.69e-16	1013.85	-0.559218	0.00183964
Pigf	1023.4	-0.0120928	0.942625	1185.54	0.479266	0.0018448
Epha7	232.371	0.843303	4.2e-05	109.138	-1.11371	0.00184495
Atp1a4	38.4958	-1.8034	1.31e-05	34.9466	-1.95636	0.00185397
3110001I22Rik	344.008	0.517862	0.0121013	391.215	0.845034	0.00185488
Mmp2	429.444	-4.43173	4.51e-25	539.014	-1.18319	0.00186055
Sparc	10295	-0.636549	1.96e-11	10029.2	-0.507694	0.00186691
Rab11fip5	2486.65	2.02475	9.85e-39	746.254	-0.616456	0.00187523
Vsir	98.5861	-2.77528	2.13e-16	119.28	-0.997591	0.00189762
Psmg4	986.105	0.369158	0.0338899	645.186	-0.688994	0.00190137
Mroh8	605.968	0.0451083	0.833188	451.406	-0.669621	0.00190299
Dzank1	48.5004	-0.0848428	0.840506	77.3755	1.01348	0.00190404
Ptges	492.549	0.293662	0.204954	308.288	-0.928671	0.00190404
Bmp7	337.251	0.798106	0.00807357	155.45	-1.18899	0.00190635
Mybl2	26310.8	-0.227115	0.0740369	21671.6	-0.65138	0.00190635
Wdr91	1708.32	0.278694	0.0103194	1227.62	-0.514823	0.00191025
Efna5	84.0601	1.18507	0.00439427	87.5894	1.32244	0.00191387
Rims2	1163.58	1.16341	1.48e-28	862.854	0.570855	0.00193175
Timp2	186.052	-1.85276	1.78e-14	210.481	-0.848702	0.00193175
Hook3	1576.8	0.725567	2.13e-08	1396.73	0.532272	0.00194332
Hist1h1b	26.4294	-0.168253	0.727698	53.1834	1.31963	0.00194491
Cdx1	650.831	2.86897	4.25e-06	80.3135	-1.6655	0.00195829
Spata31d1b	130.146	-3.35612	9e-21	165.897	-0.948311	0.00196845
P4hb	16959.3	-0.169435	0.17162	14237.5	-0.534457	0.00197187
Rhpn2	721.359	-0.721491	2.15e-06	680.685	-0.68374	0.00199737
Zfp780b	493.991	-0.207206	0.29818	670.385	0.655489	0.00200041
Nhs	173.138	-3.41669	1.8e-22	218.375	-0.999865	0.0020038
Edaradd	9.06117	-1.24792	0.0516735	33.3119	1.66229	0.00200684
Senp7	139.627	0.378391	0.201591	178.69	0.970304	0.00200811
B3galnt1	646.975	-1.23668	6.54e-08	683.556	-0.719025	0.00201285
Mpc1	359.093	0.681831	1.72e-05	206.022	-0.689088	0.00202311
Tgfb1	671.791	-0.237757	0.141035	880.334	0.571992	0.00202591
Setd5	20778.5	-0.193373	0.0367887	18259.1	-0.421039	0.00203244
Dnah10	55.5525	-2.9904	9.8e-13	66.1176	-1.13657	0.00203513
Zfp995	231.606	-0.550699	0.00112044	338.106	0.593892	0.00204369
Herc3	2499.69	2.1688	1.65e-50	701.222	-0.585078	0.00204567
Mmd2	28.7614	-1.8055	4.05e-05	26.1764	-1.94867	0.00204661
Dus3l	2504.26	0.289952	0.0261472	2785.89	0.621725	0.00204709
Pdzk1ip1	7.03631	-1.64173	0.0368687	5.77164	-5.69615	0.00205658
Nln	3686.2	0.423096	2.78e-07	2590.37	-0.415099	0.00206842
Elmo3	298.12	0.325502	0.0776271	189.083	-0.837433	0.00207065
Zic3	4567	-1.51318	2.13e-26	8073.21	0.543191	0.00207663
Arl2	1539.32	-0.0416985	0.860773	1208.33	-0.608581	0.00207699
4930452B06Rik	991.859	-0.131909	0.373592	788.49	-0.662509	0.00208611
Abhd1	491.456	0.782805	1.52e-07	431.985	0.568842	0.00209159
Tmem40	562.898	3.33583	1.12e-113	69.0154	-1.02783	0.00209233
Mpnd	4183.59	0.3749	0.000887188	2889.45	-0.52057	0.00209703
Batf3	35.3988	-0.381817	0.387077	72.3101	1.201	0.0021047
P4ha2	345.788	-2.97468	2.73e-31	453.432	-0.753849	0.0021047
Mcl1	16061.7	-0.489146	1.11e-06	21293.5	0.442019	0.00211172
Ggct	957.907	-1.12682	3e-16	1044.75	-0.535464	0.0021131
Gm10677	433.822	0.22393	0.201003	305.601	-0.632834	0.00212547
Zbtb32	815.602	0.227615	0.0527314	880.023	0.510369	0.00213125
Zbtb33	1103.87	-0.0203443	0.896825	1299.12	0.5059	0.00213125
Lrp5	3097.78	-0.0840251	0.743553	2398.7	-0.693313	0.00213481
Mfap3l	180.274	-1.48703	3.56e-10	363.255	0.789912	0.00213481
Vwa8	1377.92	0.0259359	0.858936	1106.38	-0.464245	0.00213481
Zak	702.866	-0.507062	0.000360432	985.99	0.54442	0.00214902
Tjp3	1283.78	0.261145	0.275957	795.039	-1.00426	0.00215417
Papola	13670.6	-0.0847287	0.485313	15525.5	0.385412	0.00215988
Adipor2	8468.14	0.176912	0.384057	6130.17	-0.598028	0.00217087
Tex261	2134.1	0.314776	0.00497296	1502.93	-0.535042	0.00218986
Gfm2	4689.96	-0.23289	0.00963146	4175.43	-0.417268	0.00219613
Pros1	1895.12	0.186908	0.534039	1250.85	-0.873145	0.00219746
Hivep2	38.5311	1.95747	1.12e-05	32.3133	1.60019	0.00222373
Cep126	154.196	-0.523897	0.0163638	232.09	0.659135	0.0022294
Myo1e	3156.53	0.402372	0.0213256	2048.15	-0.66289	0.002235
Vgll3	33.4757	-2.06734	6.02e-06	86.9357	1.04615	0.00223567
Fam102a	915.661	-0.114695	0.411786	733.927	-0.614849	0.0022374
Gsg1	30.1601	-4.27469	2.6e-08	34.023	-1.7284	0.00225214
Nbl1	24.244	-0.130281	0.786499	45.6408	1.23707	0.0022629
Alox12e	5.17396	0.375101	0.445357	15.4951	2.57494	0.00226503
Smyd1	124.235	-1.90228	6.93e-08	127.291	-1.30639	0.00227057
Smn1	3480.11	0.455392	1.37e-06	3380.23	0.479	0.00227453
Pex26	967.827	0.3474	0.00893367	663.017	-0.577185	0.0022791
AF067061	9.27381	-0.141593	0.787876	31.022	2.01155	0.00228706
Extl1	482.683	-0.655968	0.0484219	397.432	-1.16967	0.00228743
Pold1	6874.44	0.18141	0.214748	5178.14	-0.484567	0.00230254
Polb	1160.33	-0.18383	0.129948	1409.66	0.455166	0.00230938
Mtm1	906.445	1.38728	3.72e-19	375.33	-0.669614	0.00233462
Gins2	3885.55	0.173481	0.103639	2884.04	-0.538694	0.00233719
Slc25a26	896.889	0.100502	0.586959	672.35	-0.596486	0.00234178
Gm10814	360.551	1.0069	6.27e-13	178.18	-0.698894	0.00235189
Aldh4a1	2667.61	-0.864142	8.12e-15	2747.26	-0.519113	0.00235734
Kcnc3	475.53	0.722209	0.0191843	511.643	0.933978	0.00236075
Mrm1	1038.79	0.573252	0.00758926	617.967	-0.693977	0.0023688
Ap3b1	6271.76	0.506322	7.3e-05	4160.82	-0.476051	0.0023693
Hlcs	983.488	-0.463474	0.00141278	885.528	-0.60021	0.00237906
Lyn	209.743	0.0834446	0.798705	139.142	-1.00023	0.00237994
Itpripl1	587.318	-0.506818	0.000960362	821.129	0.53189	0.0023923
Mark1	473.509	0.3617	0.11073	548.751	0.765364	0.00239698
Zfp459	1939.14	0.363388	0.0301055	1331.1	-0.540526	0.00239698
Dcun1d3	1385.69	-0.0501208	0.71386	1584.76	0.422862	0.0024149
Clk4	1401.73	0.265594	0.0565604	1533.2	0.568941	0.00242359
Gstp2	1831.84	2.62252	6.27e-68	380.222	-0.705892	0.00242359
Ndufa4	6347.46	0.0759106	0.666111	4850.64	-0.568072	0.00242359
Rln3	314.049	-0.25563	0.313264	243.715	-0.895778	0.00242591
Cela2a	237.574	1.56345	4.49e-16	80.5814	-1.02726	0.00243254
Veph1	15.9677	-0.445032	0.375059	41.0198	1.45666	0.00244607
Yes1	5432.64	0.334353	0.00156346	5547.33	0.483532	0.00244607
Hist1h1d	42.1271	0.999205	0.0211252	49.3483	1.36928	0.00244765
4930444M15Rik	352.752	-1.44454	2.1e-24	394.251	-0.651615	0.00246195
Pnpla3	259.202	0.000126441	0.999454	192.807	-0.726544	0.00246561
Tnfaip3	47.7298	-1.05712	0.00211758	97.1141	0.92896	0.00246637
Acat2	6808.36	0.470439	2.25e-05	4559.34	-0.496455	0.00247654
Atad2b	3116	0.468101	0.000653136	3033.23	0.49972	0.00248555
Pyurf	923.517	0.79498	1.4e-11	523.807	-0.580558	0.0024858
Slc39a11	2064.24	1.97319	8.24e-86	653.19	-0.571713	0.00248882
Chrm4	179.563	-0.25317	0.230791	245.845	0.639911	0.0025052
Clmp	248.648	-0.699557	1.72e-05	233.129	-0.689209	0.0025052
Efnb3	331.457	1.07691	6.93e-09	278.201	0.743458	0.0025052
Cd1d1	454.92	0.714054	5.22e-06	258.316	-0.676809	0.00250731
Mysm1	2059.48	-0.156037	0.342756	2513.46	0.481516	0.00253171
Ccdc58	2924.44	0.110502	0.499222	3307.7	0.518407	0.00253379
Kif1b	3776.39	0.454854	0.000138844	3636.32	0.46179	0.00254058
Slc48a1	1128.8	0.43124	0.000702562	732.453	-0.638065	0.00254439
Ajap1	17.2243	-4.22066	5.15e-05	79.2161	1.68392	0.00256017
1300002E11Rik	254.47	0.429558	0.0126167	266.504	0.615374	0.00256997
Eri2	1664.35	0.253208	0.0377	1724.75	0.44894	0.00256997
Tmcc3	41.433	-0.765532	0.0731102	90.4005	1.12389	0.00256997
Scg3	32.2483	-2.24749	3.25e-06	32.3534	-1.65794	0.00258724
Slco2a1	72.1319	-0.608116	0.1324	53.8635	-1.65238	0.00258797
Slco5a1	186.739	0.20447	0.442647	231.748	0.770155	0.00258797
Palld	4930.47	0.286125	0.0643695	3421.62	-0.608975	0.00260033
Ssc4d	379.991	0.699999	0.00315494	204.278	-0.828324	0.00262965
Mrps33	1651.46	-0.180202	0.280664	1376.17	-0.569217	0.00263038
Coq10b	898.758	0.243488	0.100401	1003.96	0.592101	0.00264463
Nadsyn1	376.383	0.243135	0.453696	236.805	-0.94298	0.00265208
Crip1	862.765	0.274231	0.248309	579.446	-0.7126	0.00268254
Acsl5	640.674	-1.82791	1.63e-36	746.43	-0.720577	0.00268498
Mtus2	276.309	-0.130108	0.614548	194.227	-1.09119	0.00272196
Bin2	955.9	-0.410981	0.0489542	834.6	-0.654712	0.00273664
Usp17la	32.161	0.562827	0.177021	51.3947	1.49762	0.00276418
Uhrf1	27647.5	0.716766	1.75e-25	16999	-0.4492	0.00276493
Arg2	17.7192	-0.592593	0.222982	48.8489	1.50582	0.00279806
Nectin1	2652.19	0.0207836	0.902265	2062.1	-0.562064	0.00279806
Zfp518b	5418.04	-0.256833	0.0885552	4621.71	-0.572568	0.00280768
Gpx7	443.012	0.299049	0.140189	297.912	-0.675169	0.00280817
Snx18	6041.55	0.176505	0.357078	4425.37	-0.569864	0.00280817
Plet1	118.124	-0.571461	0.100839	95.9542	-1.13327	0.00281588
Gpr63	25.7964	1.08166	0.0168857	29.929	1.41878	0.00281874
Vegfb	2252.5	0.810627	1.25e-08	1278.89	-0.540388	0.00281874
Chst10	270.093	-1.8913	1.83e-24	515.754	0.568647	0.00282082
Arl3	1564.81	0.324324	0.00214438	1131.76	-0.442222	0.00282269
Ccdc134	377.539	0.185752	0.373652	422.841	0.558417	0.00282284
Dnajc12	210.147	-0.886649	3.44e-05	343.487	0.629924	0.00284145
Vash2	386.727	-1.0949	2.28e-11	669.064	0.653394	0.00284304
Ptgdr2	66.9335	0.378644	0.256947	91.3139	1.07283	0.00284632
Ccdc163	242.409	0.371583	0.0377447	283.404	0.776722	0.00286527
Mir6991	15.4887	0.364459	0.454145	27.0222	1.5325	0.00286527
Oas1c	95.0725	-0.752558	0.0304745	82.735	-1.0642	0.00286527
Tulp2	350.667	0.461654	0.00220462	224.984	-0.627102	0.00286527
Bcam	7547.49	-1.0962	1.66e-07	7778.96	-0.699058	0.00288284
Fam189a2	157.822	1.624	0.00012528	41.9089	-1.67604	0.00289816
Apobec1	734.031	-0.221627	0.378293	588.56	-0.73251	0.00289979
Gpld1	350.524	0.101399	0.701364	418.205	0.620104	0.00290067
Fxyd6	3274.67	-0.469541	0.0879007	2773.22	-0.827893	0.00291189
Dnajc5g	131.885	3.48111	9.96e-21	10.3353	-4.00782	0.00291204
Foxo1	1470.64	-1.129	2.22e-14	2407.8	0.53679	0.0029145
Dnah8	668.699	0.576405	0.109846	342.529	-1.09876	0.00292156
Ankrd34b	28.7004	1.7542	0.000593563	27.5917	1.67595	0.00292953
Rab6b	695.365	-0.229706	0.114423	580.38	-0.608826	0.00292953
Qprt	814.12	-0.233616	0.0893469	664.62	-0.680387	0.0029403
Ubxn7	5573.83	-0.146823	0.249088	6616.24	0.431867	0.00299253
Snrnp200	18757.2	-0.446922	8.45e-06	17842.2	-0.416804	0.00300695
Pdlim7	1220.3	-0.364629	0.00869367	1594.37	0.481872	0.00301551
Frmd6	1534.05	0.654402	4.45e-11	962.367	-0.462619	0.00302564
Dis3l	2177.5	0.276381	0.211248	1488.68	-0.654682	0.00302643
Dnah5	20.2246	-0.804299	0.124121	15.2767	-2.28771	0.00302752
Maats1	214.795	0.899329	0.000869347	97.7243	-1.09364	0.003036
Paqr9	88.5297	0.582603	0.0610887	98.9659	0.889174	0.00304382
Rhbdl3	50.354	1.27196	0.00120187	47.8986	1.20507	0.00304811
Mark3	5793.37	0.243293	0.00412416	5864.27	0.388161	0.00304897
Psmb9	84.403	-1.77343	9.74e-10	93.6881	-0.873262	0.00304897
Yars	12583	0.0540964	0.794147	9759.27	-0.536374	0.00304897
Grik4	34.0749	0.0200048	0.972647	18.4948	-2.19137	0.00305601
Ptms	13750	0.381527	2.49e-05	9707.43	-0.447412	0.00307055
Filip1l	13.5736	-0.999404	0.0944312	45.3377	1.52355	0.00309167
Plekha8	4316.05	0.222414	0.0411225	3260.2	-0.429808	0.00311542
Rmdn1	180.57	0.668363	0.00500493	185.869	0.789322	0.00311542
Tex30	1438.92	0.0734774	0.597377	1649.82	0.51631	0.00311542
2021-03-05	4882.16	-0.38111	1.63e-05	6133.9	0.393301	0.00311788
Oas3	135.598	-2.94376	1.58e-10	164.718	-1.02718	0.00311788
Tmem140	115.618	-0.591711	0.0173667	97.6985	-0.951103	0.00311788
Zscan21	1700.27	0.422087	0.000211261	1657.3	0.45706	0.00311788
Mmgt1	1631.45	0.3058	0.00139335	1664.94	0.456467	0.0031291
Tnrc6a	4218.41	0.197686	0.121727	4359.99	0.399278	0.00314286
C87436	578.496	-0.532666	6.07e-05	543.939	-0.527353	0.00315383
Adamts7	166.682	-1.43001	8.43e-10	164.561	-1.08027	0.00315997
Csnk1e	5468.58	-0.482342	0.0345632	4746.88	-0.743104	0.00316021
Ms4a10	6.19881	-3.25942	0.00637147	25.9941	1.56079	0.00316196
Tada3	6172.65	0.208406	0.345648	4384.1	-0.621941	0.00316248
G730013B05Rik	106.831	-4.00617	8.77e-29	147.227	-0.782166	0.00316407
Pkia	110.641	-1.52371	2.53e-07	216.013	0.703752	0.00316504
Map7d2	1295.93	-1.24227	1.08e-24	1481.66	-0.45821	0.00316776
Dab2ip	3892.43	0.0784527	0.58597	3038.05	-0.489714	0.00317168
Dact1	236.077	-0.499856	0.0434956	369.09	0.734592	0.00317715
Kcns1	11.6448	-2.50985	0.00238501	38.7716	1.30607	0.00318447
Dhcr24	9631.78	-0.202289	0.281105	8044.04	-0.583776	0.0031879
Wdr74	4359.53	-0.0572118	0.801135	5622.14	0.650088	0.0031879
Plcb3	8556.19	0.68402	1.22e-18	5315.09	-0.45937	0.00319483
Mef2d	2637.6	0.311074	0.0915943	2819.09	0.55753	0.0031996
Aldh1l2	141.872	-0.515552	0.0865725	118.415	-0.944907	0.00321311
Serbp1	75598.7	-0.192128	0.0419202	66114.4	-0.42825	0.00322193
Mad2l2	1392.52	0.355998	0.000275837	992.455	-0.447577	0.00322762
1700049E22Rik	13.1579	-2.48904	0.000573043	12.5125	-2.35737	0.00323378
Bloc1s2	2849	0.510104	9.27e-06	2659.28	0.442704	0.00323646
Gpr17	13.711	-4.36001	2.71e-05	14.5364	-2.19856	0.00324315
Prss50	164.789	-0.767807	0.00112044	154.22	-0.763109	0.00324389
Pex14	2574.24	0.523329	5.82e-07	2389.06	0.440539	0.00326896
Cnnm2	1739.91	-0.300071	0.0316239	1550.87	-0.477275	0.00328994
Tbc1d2	657.896	-0.28232	0.111518	550.28	-0.656521	0.00329431
Gm15915	16.0278	-2.83734	0.000142908	15.8357	-2.25164	0.0033011
Tmem37	125.611	-1.1114	4.67e-05	126.348	-0.807481	0.0033011
Sympk	9458.63	-0.178871	0.0879818	8310.53	-0.40355	0.00330452
Irgm2	66.4638	-0.030546	0.945735	40.2238	-1.60292	0.00334257
Metap1d	257.085	0.560123	0.00417706	270.66	0.728588	0.00334257
Fgl2	46.1067	-1.17379	0.00808942	40.5986	-1.49564	0.00334356
Chmp6	2146.41	0.111024	0.529447	1651.38	-0.492587	0.00338993
Rimbp3	97.4626	-0.215498	0.521544	151.432	0.876295	0.00340102
Urah	706.605	-0.948649	5.22e-09	730.577	-0.576667	0.00340102
Slc47a2	67.9146	-0.711404	0.0215871	57.1174	-1.12735	0.00340596
Rhox10	29.1219	-2.15108	0.000469273	95.9608	1.36115	0.00340823
Matn2	75.3434	0.969833	0.00419241	29.0617	-1.57308	0.0034091
Aldh3a2	1489.66	0.111397	0.352091	1168.25	-0.439544	0.00340993
Sfrp2	223.885	-1.14549	3.9e-08	233.964	-0.686134	0.00341668
Lysmd2	290.935	0.250595	0.232279	324.85	0.599852	0.00342037
Ttc21b	751.733	-1.73324	2.06e-10	846.57	-0.794974	0.00343865
Rybp	7048.01	-0.239849	0.0175715	6332.78	-0.399079	0.00344194
Slc9a1	2226.16	0.571618	1.57e-07	1428.4	-0.495061	0.00345092
Gpr153	158.406	-0.748434	0.00123003	145.007	-0.812178	0.00346313
Uggt1	5566.28	0.195071	0.030981	4298.36	-0.396456	0.00346358
H19	1048.54	-9.32056	1.18e-82	3041.75	0.903078	0.00347342
Degs2	500.738	0.0637293	0.760183	594.985	0.581533	0.00349897
Krtcap3	218.893	-0.00248855	0.992182	163.766	-0.701618	0.00351328
Akr1b8	663.375	-1.55588	8.54e-31	722.904	-0.789751	0.00351907
Tmem168	2945.13	0.833454	2.51e-14	1711.24	-0.453258	0.00354966
Ttbk1	63.8054	-3.77235	5.44e-19	173.277	0.896944	0.00354966
Myom3	118.569	1.59567	9.31e-11	36.5984	-1.28446	0.00358141
Sertad4	112.74	1.02932	0.00495413	114.132	1.09776	0.00359549
Gm2694	310.144	-0.135165	0.634267	421.982	0.694425	0.0036009
Plxna1	8295.69	0.049273	0.741168	6466.48	-0.518423	0.00360799
Pold3	4663.8	0.345219	0.00062681	3358.43	-0.430683	0.00360799
Cyp4f39	76.6048	-1.12918	0.00175027	70.8062	-1.16363	0.00361076
Pla2g10	425.121	-0.708197	7.47e-05	389.731	-0.767259	0.00365557
Tenm4	1583.56	1.03719	0.00119228	1484.64	0.944254	0.00365557
Msantd2	2037.22	0.303423	0.0792679	2199.22	0.570267	0.00366395
Zscan22	598.027	0.0675041	0.774665	715.208	0.593776	0.00367152
Zfp605	547.116	-0.180155	0.309552	682.272	0.504422	0.00367229
Ttc29	96.2065	0.530532	0.0463388	50.8752	-1.13623	0.00368202
Efhd2	1811.21	0.940169	7.8e-17	965.654	-0.561926	0.00369162
Sez6	39.5214	-2.12273	1.82e-06	40.2906	-1.44303	0.00369162
Lpin2	620.171	-0.0253636	0.910248	733.218	0.506476	0.00369289
Atp5g2	4640.14	-0.0156649	0.922556	3795.2	-0.450384	0.00369531
Ttc14	2096.16	0.337537	0.00320002	2167.86	0.510159	0.00370733
Pla2g1b	645.911	-1.11186	1.01e-20	1138.58	0.683041	0.00372206
Nxph4	83.4053	-0.253287	0.363122	60.4716	-1.12547	0.00372245
Gm9	102.088	2.68932	1.35e-13	14.1944	-2.3544	0.00373858
Fam46b	224.183	-0.543697	0.00306495	327.037	0.588055	0.00376784
Susd5	169.493	-0.780035	0.0585344	144.534	-1.21077	0.00376784
Scnm1	1097.82	0.475507	0.000736152	1069.5	0.502499	0.00377466
Brip1os	1941.49	0.319336	0.00334062	1939.8	0.423162	0.00378219
Grsf1	6318.86	0.946412	1.23e-28	4810.69	0.409198	0.0037873
Nqo2	1236.63	0.247256	0.0344095	900.263	-0.507014	0.0037873
Slc18a3	21.8217	-5.68028	8.47e-07	71.8916	1.12507	0.00379045
Zfp113	449.96	-0.0839289	0.747909	599.081	0.693398	0.00379045
Pbxip1	1028.25	0.538282	5.58e-07	631.805	-0.665484	0.00381036
Trim25	9880.53	-0.768491	5.75e-08	10001.8	-0.501949	0.00383067
Slamf9	31.6331	-3.01309	1.19e-08	34.1621	-1.59266	0.003862
Rab27a	1424.63	-0.664087	7.45e-06	1395.47	-0.517968	0.00386534
Rasa3	1900.77	0.637812	0.000117892	1777.01	0.565162	0.00386719
Ankrd27	4274.95	0.132429	0.280664	3338.75	-0.427298	0.00388975
Adhfe1	164.416	0.19848	0.461303	102.505	-1.05911	0.00389467
Mpst	1189.67	-0.106452	0.494934	954.438	-0.597	0.00390035
Exoc5	2839.15	0.389181	0.00010551	2803.87	0.454595	0.00390127
Cttnbp2nl	1320.07	-0.406672	0.00296317	1751.48	0.489427	0.00390458
Aga	898.832	0.141555	0.667191	613.097	-0.806774	0.00390856
Slc25a45	7.90211	-1.21856	0.0668699	30.4496	1.62602	0.00391294
D630039A03Rik	302.882	2.51009	1.27e-40	58.7613	-1.12753	0.00391373
Slc6a8	5286.29	0.300408	0.0109171	3852.89	-0.442048	0.00392432
Slc5a3	597.224	-0.502639	0.000560292	808.645	0.468934	0.00393184
Pced1b	1642.94	0.106179	0.447237	1846.15	0.498005	0.00393342
Fam222b	1083.16	-0.241237	0.223725	1432.78	0.576611	0.0039602
Tbc1d13	5620.33	0.690188	7.32e-13	3500.76	-0.438194	0.0039602
Fuom	263.998	0.230327	0.301146	180.448	-0.709197	0.0039726
Arhgef5	332.984	-1.64572	7.01e-10	370.343	-0.786819	0.00398892
Slc22a15	5.26374	-0.399297	0.336719	24.928	1.99915	0.00398892
AU015836	810.51	-7.47606	5.49e-102	2019.3	0.632087	0.00400115
Emp1	3490.27	-1.19201	1.97e-18	3851.48	-0.534969	0.00400276
Piga	1900.67	0.495341	6.49e-06	1762.72	0.414644	0.00401634
Prickle1	117.902	-0.330592	0.282739	181.476	0.78452	0.00401634
Ripply3	164.986	-0.828371	0.00064915	143.281	-1.07172	0.00402102
Fam20c	146.336	-1.32968	1.21e-05	150.288	-0.88786	0.00403697
D930016D06Rik	513.081	0.662015	8.13e-05	500.371	0.663699	0.00407953
Fam118a	1641.83	0.0680147	0.639728	1307.09	-0.442188	0.00408054
Kcnb1	204.731	-2.68764	1.21e-38	252.78	-0.856911	0.00408094
Pmm1	6442.84	-0.278471	0.003602	7852.04	0.39426	0.00408094
Alk	15.456	-0.857104	0.111988	45.7825	1.44396	0.00409704
Chd1	7346.14	-0.0197789	0.890377	8232.48	0.403189	0.00409704
Clstn3	1162.03	-3.13518	1.93e-117	1580.65	-0.664181	0.00410169
Tspo2	24.7572	0.574285	0.268486	6.84681	-0.230567	0.00410731
Nxf1	5133.97	-0.221244	0.211369	6581.96	0.529607	0.00411131
Acsm3	429.111	0.230079	0.17375	464.392	0.518123	0.00412043
Adm2	100.605	-0.0996803	0.77283	66.3575	-1.29019	0.00412265
Plac8	175.175	-12.1857	1.24e-18	219.32	-1.36649	0.00414748
Nat6	360.821	1.42565	3.64e-22	251.031	0.696667	0.00414862
Pik3r3	400.411	0.349322	0.0466208	423.013	0.56387	0.00414864
Lrmp	547.655	1.14712	3.08e-13	240.745	-0.854361	0.00416531
Abcg1	654.944	-0.469681	0.0822429	557.583	-0.799968	0.00418619
Vasp	10831.9	-0.129995	0.50327	8940.96	-0.542276	0.00418733
C230014O12Rik	17.3402	-0.499782	0.290137	11.5782	-2.40161	0.00419583
Fmnl3	885.475	-0.139145	0.59019	1166.03	0.630108	0.00420169
Gm20939	1170.12	0.249397	0.145401	1308.52	0.597364	0.00423881
Slc44a1	2650.97	0.324138	0.0600412	1844.99	-0.54939	0.00424149
Ccdc39	129.246	-0.561816	0.0132325	211.001	0.77674	0.00426335
Prkci	11732.1	0.189075	0.190627	8935.13	-0.436538	0.004268
Cd109	190.915	-2.77227	8.11e-28	246.002	-0.74575	0.00428259
Gpx6	46.8145	-0.2136	0.645302	30.3358	-1.68558	0.00428259
Pdlim1	2228.88	-0.038818	0.777013	2649.14	0.506194	0.00428259
Ppme1	2222.61	0.183084	0.123076	2332.94	0.416114	0.00428259
Hmha1	2561.57	0.63224	2.46e-06	1613.47	-0.466211	0.00429984
Hcn2	1006.16	0.641313	0.000187055	585.806	-0.675056	0.00430731
Lrrc27	127.174	-2.44198	2.38e-24	147.421	-1.00665	0.00430731
Vsig10	1059.16	-0.0943965	0.733257	825.43	-0.673762	0.00430731
Lockd	283.348	0.707923	9.94e-05	150.309	-0.886311	0.00432101
Kdm8	195.75	0.203048	0.310168	240.639	0.734706	0.00434643
Gpkow	1322.29	0.349295	0.0064734	1342.96	0.482575	0.00435913
Usf3	1103.08	0.0884711	0.572024	1225.24	0.462421	0.00435913
Map3k4	4250.47	0.24128	0.00822761	3201.08	-0.416329	0.00439549
Tktl2	483.379	3.55076	4.99e-98	49.7541	-1.14448	0.00441277
Tsix	205.381	-0.321256	0.10383	287.825	0.634448	0.00443735
Wfs1	1056.4	0.31268	0.00833978	753.34	-0.49257	0.00444089
Gpm6a	4.02041	-0.197019	0.685007	15.602	2.04604	0.00447189
Wsb2	4551.07	-0.360176	0.000100228	4211.19	-0.418688	0.00448969
Dnajc3	1783.27	0.359021	0.00740527	1936.79	0.621043	0.00450319
2610005L07Rik	1871.52	0.346957	0.0335536	1891.02	0.474194	0.00450533
Fhl1	1465.13	0.112565	0.650651	1709.54	0.581452	0.00453071
1700109H08Rik	175.865	0.280249	0.241137	208.756	0.732154	0.00454442
Rspry1	2471.07	0.699232	2.93e-14	2082.9	0.391734	0.00455167
Pou3f1	503.348	-1.80895	2.29e-41	887.27	0.431459	0.00455825
5530601H04Rik	188.343	0.137241	0.597948	228.365	0.666779	0.00460412
Maged2	1003.67	0.323042	0.00671599	718.235	-0.470052	0.00462697
Ttc41	40.5782	0.900303	0.0160744	45.8371	1.16634	0.00465309
Tube1	713.621	0.880152	2.66e-11	582.145	0.497009	0.00465309
Zmat3	5542.14	-0.473312	1.55e-07	7287.56	0.429115	0.00470433
Gm13034	30.1958	-0.243343	0.582643	54.8689	1.07557	0.00475508
Mms19	4660.3	0.191964	0.186636	3539.57	-0.440324	0.00475508
Usp16	2140.68	-0.0371248	0.814856	2457.78	0.435424	0.00477674
Dbndd1	150.194	0.360868	0.126795	176.099	0.772369	0.00477699
2021-03-09	1255.42	0.112606	0.448609	959.056	-0.511748	0.0047774
Adgrg1	191.81	-1.66896	3.15e-06	207.089	-0.922198	0.00479164
Myh9	20034.9	-0.304	0.0359761	17830.6	-0.481701	0.00479164
Gtsf1	324.202	3.03187	4.08e-62	46.3775	-1.11906	0.00480697
Cluh	8235.09	-0.0475149	0.814374	6690.26	-0.502765	0.00481285
Dtd1	1219.74	-1.03915	1.62e-17	1343.08	-0.439579	0.00481285
Lacc1	296.554	-1.07298	9.33e-10	313.624	-0.590067	0.00481726
Nt5c3	1342.47	0.41307	0.000188555	931.36	-0.455863	0.00482466
Dbi	4044.33	0.197035	0.242688	2993.23	-0.510469	0.00483355
Nedd4l	1272.21	-0.0710652	0.638775	1055.5	-0.462437	0.00485416
Casq1	99.6517	-4.58785	1.86e-26	132.607	-0.962419	0.0048638
Lpcat4	734.791	0.0524562	0.765033	842.393	0.499224	0.0048874
Pld1	125.814	0.572241	0.0164228	66.6234	-1.07243	0.00489364
Pot1a	3541.95	0.590548	0.00017122	2232.41	-0.511438	0.00489412
Tal1	41.9329	-1.76602	1.15e-05	100.553	0.958542	0.00489951
Ppp1r13b	437.373	-0.682676	1.51e-07	619.154	0.456809	0.00492071
Ptk2	4311.18	-0.450532	2.83e-07	4147.7	-0.383886	0.00503412
Vstm2l	50.0214	0.0292783	0.953812	28.4689	-1.76919	0.00503679
Zdhhc2	547.673	1.08072	2.37e-16	264.938	-0.64509	0.00505102
B4galt5	3092.86	0.0927556	0.610449	2397.2	-0.49189	0.00507284
Dach1	0.716593	-0.123312	NA	9.21817	2.95466	0.00508228
Sptbn1	14451	0.0873679	0.592549	11387.3	-0.448378	0.00510957
Rccd1	524.879	-0.303678	0.0604621	678.653	0.495566	0.00513207
Usp5	14883.4	0.260399	0.16636	10656.8	-0.540172	0.00513207
Cd99l2	434.522	0.0847372	0.712061	323.328	-0.612223	0.00513558
D430041D05Rik	38.0203	2.95541	7.87e-09	20.6702	1.75913	0.00515182
Abcb5	4.87677	-0.10382	0.81558	17.353	1.97011	0.00515941
Armcx5	773.283	0.367151	0.00445309	812.316	0.558816	0.00516071
Ttc12	347.003	0.328642	0.341935	201.974	-1.05102	0.00518298
Sh2d4b	156.356	2.98144	1.27e-13	18.2053	-2.16671	0.00518563
Osgepl1	605.925	0.057056	0.766752	682.146	0.465261	0.00521019
Capza2	10627	0.144581	0.125852	8367.71	-0.391358	0.00523227
Ccnb2	6863.95	-0.28083	0.000648624	6300.01	-0.369086	0.0052361
[truncated: 22,510 more rows]
