# Supplementary material for: A genetic screen identifies BEND3 as a regulator of bivalent gene expression and global DNA methylation
Source: Nucleic Acids Res. 2023 Aug 31;51(19):10292–308. doi: 10.1093/nar/gkad719 (PMC10602864; doi:10.1093/nar/gkad719)
Supplement: gkad719_Supplemental_Files [file gkad719_supplemental_files.zip › Supplementary Table 4 - WGBS basic metrics.xlsx]

## Sheet: WGBS basic metrics
Summary of mapping		DASH_2i	DASH_S	BEND3_1	BEND3_2	BEND3_3
Total PE1 reads		363045682	327776415	139701577	128116475	121893824
Uniquely mapped PE1		0.862	0.869	0.864	0.865	0.867
Unmapped PE1		0.103	0.096	0.103	0.101	0.099
Total PE2 reads		363045682	327776413	139701574	128116475	121893820
Uniquely mapped PE2		0.812	0.836	0.821	0.821	0.825
Unmapped PE2		0.153	0.129	0.146	0.145	0.142
Mean depth	Top strand	13.5	11.6	5.3	4.9	4.7
	Bottom strand	13.4	11.5	5.3	4.8	4.7
	Both strand	26.9	23.1	10.6	9.7	9.4
	All N	13.4	11.5	5.3	4.9	4.7
	Aall C	14.2	12	5.6	5.1	5
	All CpG	16.9	13.9	7	6.3	6
	All CHG	15.2	12.9	6	5.5	5.3
	All CHH	14	12	5.5	5.1	4.9
Median depth	Aall N	13	11	5	5	5
	All C	14	12	6	5	5
	All CpG	15	13	6	6	6
	All CHG	15	13	6	6	6
	All CHH	14	12	6	5	5
Methylation level	all (all C)	1.3	3.7	4.1	3.9	3.9
	all (all CpG)	7.4	60	65.6	61.7	64.1
	all (all CHG)	1.1	1.4	1.4	1.3	1.2
	all (all CHH)	1	1.2	1.3	1.2	1.1
	LAMBDA (all C)	1	1	1	1	1
	LAMBDA (all CpG)	0.9	0.9	0.9	0.9	0.9
	LAMBDA (all CHG)	1.1	1.1	1.1	1.1	1.1
	LAMBDA (all CHH)	1	1	1	1	1
Coverage vs read depth	1 (all N)	0.868	0.865	0.827	0.817	0.818
	3 (all N)	0.834	0.821	0.671	0.64	0.639
	5 (all N)	0.784	0.759	0.488	0.446	0.438
	10 (all N)	0.602	0.54	0.15	0.123	0.11
